# Supplementary material for: O-GlcNAcylation is required for B cell homeostasis and antibody responses
Source: Nat Commun. 2017 Nov 30;8:1854. doi: 10.1038/s41467-017-01677-z (PMC5707376; doi:10.1038/s41467-017-01677-z)
Supplement: Supplementary file 4 — Supplementary Data 1 [file 41467_2017_1677_MOESM4_ESM.xlsx]

## Sheet: Ctrl
Protein ID	Description	score	m.w.	# peptides	coverage(%)
1433G_MOUSE	14-3-3 protein gamma OS=Mus musculus GN=Ywhag PE=1 SV=2	56	28285	5	15.4
1433T_MOUSE	14-3-3 protein theta OS=Mus musculus GN=Ywhaq PE=1 SV=1	107	27761	7	24.9
1433Z_MOUSE	14-3-3 protein zeta/delta OS=Mus musculus GN=Ywhaz PE=1 SV=1	44	27754	3	13.5
3MG_MOUSE	DNA-3-methyladenine glycosylase OS=Mus musculus GN=Mpg PE=2 SV=3	79	36449	2	7.8
4F2_MOUSE	4F2 cell-surface antigen heavy chain OS=Mus musculus GN=Slc3a2 PE=1 SV=1	49	58300	2	4.6
AAAS_MOUSE	Aladin OS=Mus musculus GN=Aaas PE=1 SV=1	27	59393	1	2.9
AAAT_MOUSE	Neutral amino acid transporter B(0) OS=Mus musculus GN=Slc1a5 PE=1 SV=2	72	58445	3	5.8
ABCE1_MOUSE	ATP-binding cassette sub-family E member 1 OS=Mus musculus GN=Abce1 PE=1 SV=1	26	67271	1	2.7
ABEC3_MOUSE	DNA dC-&gt;dU-editing enzyme APOBEC-3 OS=Mus musculus GN=Apobec3 PE=1 SV=2	25	50915	1	1.6
ABLM1_MOUSE	Actin-binding LIM protein 1 OS=Mus musculus GN=Ablim1 PE=1 SV=1	42	96743	1	1.9
ACINU_MOUSE	Apoptotic chromatin condensation inducer in the nucleus OS=Mus musculus GN=Acin1 PE=1 SV=3	35	150629	1	1.2
ACTA_MOUSE	Actin, aortic smooth muscle OS=Mus musculus GN=Acta2 PE=1 SV=1	103	41982	4	12.7
ACTB_MOUSE	Actin, cytoplasmic 1 OS=Mus musculus GN=Actb PE=1 SV=1	606	41710	28	36.3
ADCY2_MOUSE	Adenylate cyclase type 2 OS=Mus musculus GN=Adcy2 PE=1 SV=2	31	123190	1	1.1
ADCY7_MOUSE	Adenylate cyclase type 7 OS=Mus musculus GN=Adcy7 PE=2 SV=2	26	122628	1	0.8
ADT2_MOUSE	ADP/ATP translocase 2 OS=Mus musculus GN=Slc25a5 PE=1 SV=3	140	32910	7	19.5
AFF4_MOUSE	AF4/FMR2 family member 4 OS=Mus musculus GN=Aff4 PE=1 SV=1	27	126562	1	1.3
ALAT1_MOUSE	Alanine aminotransferase 1 OS=Mus musculus GN=Gpt PE=1 SV=3	25	55107	1	1.6
ALBU_MOUSE	Serum albumin OS=Mus musculus GN=Alb PE=1 SV=3	62	68648	1	2.1
ANO6_MOUSE	Anoctamin-6 OS=Mus musculus GN=Ano6 PE=1 SV=1	30	106186	1	1.5
ANR17_MOUSE	Ankyrin repeat domain-containing protein 17 OS=Mus musculus GN=Ankrd17 PE=1 SV=2	95	274043	5	3.1
API5_MOUSE	Apoptosis inhibitor 5 OS=Mus musculus GN=Api5 PE=1 SV=2	39	56750	2	3.8
ARC1B_MOUSE	Actin-related protein 2/3 complex subunit 1B OS=Mus musculus GN=Arpc1b PE=1 SV=4	31	41037	1	3.5
ARG39_MOUSE	Rho guanine nucleotide exchange factor 39 OS=Mus musculus GN=Arhgef39 PE=2 SV=2	24	39082	1	2.6
ARHG1_MOUSE	Rho guanine nucleotide exchange factor 1 OS=Mus musculus GN=Arhgef1 PE=1 SV=2	44	102741	1	1.6
ARHG2_MOUSE	Rho guanine nucleotide exchange factor 2 OS=Mus musculus GN=Arhgef2 PE=1 SV=4	50	111905	3	3.1
ASAH1_MOUSE	Acid ceramidase OS=Mus musculus GN=Asah1 PE=1 SV=1	24	44641	1	3
ASAP2_MOUSE	Arf-GAP with SH3 domain, ANK repeat and PH domain-containing protein 2 OS=Mus musculus GN=Asap2 PE=1 SV=3	32	106738	1	0.8
AT1A2_MOUSE	Sodium/potassium-transporting ATPase subunit alpha-2 OS=Mus musculus GN=Atp1a2 PE=1 SV=1	30	112145	1	1.5
AT8A1_MOUSE	Phospholipid-transporting ATPase IA OS=Mus musculus GN=Atp8a1 PE=1 SV=2	34	131330	1	1.3
ATAD3_MOUSE	ATPase family AAA domain-containing protein 3 OS=Mus musculus GN=Atad3 PE=1 SV=1	34	66701	2	2.9
ATPA_MOUSE	ATP synthase subunit alpha, mitochondrial OS=Mus musculus GN=Atp5a1 PE=1 SV=1	104	59716	5	9.2
ATPB_MOUSE	ATP synthase subunit beta, mitochondrial OS=Mus musculus GN=Atp5b PE=1 SV=2	37	56265	2	5.7
ATPG_MOUSE	ATP synthase subunit gamma, mitochondrial OS=Mus musculus GN=Atp5c1 PE=1 SV=1	104	32865	2	7.4
ATS16_MOUSE	A disintegrin and metalloproteinase with thrombospondin motifs 16 OS=Mus musculus GN=Adamts16 PE=2 SV=2	30	136193	1	0.7
B3A2_MOUSE	Anion exchange protein 2 OS=Mus musculus GN=Slc4a2 PE=1 SV=1	73	136728	3	3.3
BAP1_MOUSE	Ubiquitin carboxyl-terminal hydrolase BAP1 OS=Mus musculus GN=Bap1 PE=1 SV=1	41	80442	2	3.6
BASI_MOUSE	Basigin OS=Mus musculus GN=Bsg PE=1 SV=2	35	42418	1	2.6
BCORL_MOUSE	BCL-6 corepressor-like protein 1 OS=Mus musculus GN=Bcorl1 PE=2 SV=1	25	190368	1	0.4
BGAL_MOUSE	Beta-galactosidase OS=Mus musculus GN=Glb1 PE=1 SV=1	38	73074	2	4
BLK_MOUSE	Tyrosine-protein kinase Blk OS=Mus musculus GN=Blk PE=1 SV=4	47	56638	1	2.6
BMP2K_MOUSE	BMP-2-inducible protein kinase OS=Mus musculus GN=Bmp2k PE=1 SV=1	27	126106	1	0.8
BUB3_MOUSE	Mitotic checkpoint protein BUB3 OS=Mus musculus GN=Bub3 PE=1 SV=2	229	36931	12	22.4
C1TC_MOUSE	C-1-tetrahydrofolate synthase, cytoplasmic OS=Mus musculus GN=Mthfd1 PE=1 SV=4	24	101136	1	1
C2D1A_MOUSE	Coiled-coil and C2 domain-containing protein 1A OS=Mus musculus GN=Cc2d1a PE=1 SV=2	31	103634	1	1.8
CAP1_MOUSE	Adenylyl cyclase-associated protein 1 OS=Mus musculus GN=Cap1 PE=1 SV=4	65	51532	4	16.9
CAPR1_MOUSE	Caprin-1 OS=Mus musculus GN=Caprin1 PE=1 SV=2	27	78121	1	1.6
CAPZB_MOUSE	F-actin-capping protein subunit beta OS=Mus musculus GN=Capzb PE=1 SV=3	35	31326	1	3.6
CARF_MOUSE	CDKN2A-interacting protein OS=Mus musculus GN=Cdkn2aip PE=1 SV=1	32	59708	1	2.3
CASP9_MOUSE	Caspase-9 OS=Mus musculus GN=Casp9 PE=1 SV=1	27	49947	1	4
CATG_MOUSE	Cathepsin G OS=Mus musculus GN=Ctsg PE=1 SV=2	47	29077	2	7.7
CCAR2_MOUSE	Cell cycle and apoptosis regulator protein 2 OS=Mus musculus GN=Ccar2 PE=1 SV=2	25	102938	1	3.5
CCD18_MOUSE	Coiled-coil domain-containing protein 18 OS=Mus musculus GN=Ccdc18 PE=1 SV=1	27	169636	1	0.7
CD177_MOUSE	CD177 antigen OS=Mus musculus GN=Cd177 PE=2 SV=1	64	87033	3	4.5
CD19_MOUSE	B-lymphocyte antigen CD19 OS=Mus musculus GN=Cd19 PE=1 SV=3	64	60111	2	4.8
CD22_MOUSE	B-cell receptor CD22 OS=Mus musculus GN=Cd22 PE=1 SV=1	32	96521	1	2.1
CD37_MOUSE	Leukocyte antigen CD37 OS=Mus musculus GN=Cd37 PE=1 SV=1	27	31832	1	2.5
CD44_MOUSE	CD44 antigen OS=Mus musculus GN=Cd44 PE=1 SV=3	29	85565	2	2.6
CD68_MOUSE	Macrosialin OS=Mus musculus GN=Cd68 PE=1 SV=1	67	34796	2	2.8
CDC5L_MOUSE	Cell division cycle 5-like protein OS=Mus musculus GN=Cdc5l PE=1 SV=2	34	92133	2	2.4
CE295_MOUSE	Centrosomal protein of 295 kDa OS=Mus musculus GN=Cep295 PE=1 SV=3	31	272611	1	0.4
CEAM1_MOUSE	Carcinoembryonic antigen-related cell adhesion molecule 1 OS=Mus musculus GN=Ceacam1 PE=1 SV=1	32	56981	1	3.3
CHD4_MOUSE	Chromodomain-helicase-DNA-binding protein 4 OS=Mus musculus GN=Chd4 PE=1 SV=1	34	217614	1	0.7
CHTOP_MOUSE	Chromatin target of PRMT1 protein OS=Mus musculus GN=Chtop PE=1 SV=2	161	26568	7	16.9
CIC_MOUSE	Protein capicua homolog OS=Mus musculus GN=Cic PE=1 SV=2	113	257972	5	3.3
CLCB_MOUSE	Clathrin light chain B OS=Mus musculus GN=Cltb PE=1 SV=1	26	25156	1	3.1
CLH1_MOUSE	Clathrin heavy chain 1 OS=Mus musculus GN=Cltc PE=1 SV=3	28	191435	2	1.4
CLIC1_MOUSE	Chloride intracellular channel protein 1 OS=Mus musculus GN=Clic1 PE=1 SV=3	51	26996	1	7.5
CMC1_MOUSE	Calcium-binding mitochondrial carrier protein Aralar1 OS=Mus musculus GN=Slc25a12 PE=1 SV=1	81	74523	4	6.8
CMTR1_MOUSE	Cap-specific mRNA (nucleoside-2&apos;-O-)-methyltransferase 1 OS=Mus musculus GN=Cmtr1 PE=1 SV=1	27	95615	1	1.6
CMYA5_MOUSE	Cardiomyopathy-associated protein 5 OS=Mus musculus GN=Cmya5 PE=1 SV=2	24	412787	1	0.2
CN166_MOUSE	UPF0568 protein C14orf166 homolog OS=Mus musculus PE=1 SV=1	31	28135	1	3.7
CN37_MOUSE	2&apos;,3&apos;-cyclic-nucleotide 3&apos;-phosphodiesterase OS=Mus musculus GN=Cnp PE=1 SV=3	55	47094	1	3.3
CNN2_MOUSE	Calponin-2 OS=Mus musculus GN=Cnn2 PE=1 SV=1	45	33134	2	8.2
CNTP2_MOUSE	Contactin-associated protein-like 2 OS=Mus musculus GN=Cntnap2 PE=1 SV=2	44	148103	2	0.5
CO4B_MOUSE	Complement C4-B OS=Mus musculus GN=C4b PE=1 SV=3	29	192794	1	0.5
CO6A1_MOUSE	Collagen alpha-1(VI) chain OS=Mus musculus GN=Col6a1 PE=1 SV=1	40	108422	1	1.6
CO6A5_MOUSE	Collagen alpha-5(VI) chain OS=Mus musculus GN=Col6a5 PE=1 SV=4	27	289394	1	0.3
COCH_MOUSE	Cochlin OS=Mus musculus GN=Coch PE=1 SV=2	121	59912	5	9.6
COE1_MOUSE	Transcription factor COE1 OS=Mus musculus GN=Ebf1 PE=1 SV=1	57	64423	2	2.2
COL12_MOUSE	Collectin-12 OS=Mus musculus GN=Colec12 PE=1 SV=1	28	81253	1	0.9
COPA_MOUSE	Coatomer subunit alpha OS=Mus musculus GN=Copa PE=1 SV=2	29	138344	1	1.1
COR1A_MOUSE	Coronin-1A OS=Mus musculus GN=Coro1a PE=1 SV=5	49	50957	3	5.6
COR2A_MOUSE	Coronin-2A OS=Mus musculus GN=Coro2a PE=2 SV=1	43	59535	2	4.4
COX18_MOUSE	Mitochondrial inner membrane protein COX18 OS=Mus musculus GN=Cox18 PE=1 SV=5	25	36279	1	3.9
CP059_MOUSE	Uncharacterized protein C16orf59 homolog OS=Mus musculus PE=2 SV=1	24	47818	1	1.8
CPZIP_MOUSE	CapZ-interacting protein OS=Mus musculus GN=Rcsd1 PE=1 SV=1	24	44087	1	1.9
CR3L1_MOUSE	Cyclic AMP-responsive element-binding protein 3-like protein 1 OS=Mus musculus GN=Creb3l1 PE=1 SV=2	26	56923	1	1.3
CREB1_MOUSE	Cyclic AMP-responsive element-binding protein 1 OS=Mus musculus GN=Creb1 PE=1 SV=1	30	36652	1	4.1
CRHBP_MOUSE	Corticotropin-releasing factor-binding protein OS=Mus musculus GN=Crhbp PE=2 SV=1	32	36024	1	2.8
CSCL1_MOUSE	CSC1-like protein 1 OS=Mus musculus GN=Tmem63a PE=1 SV=1	59	91800	2	3.4
CTNA2_MOUSE	Catenin alpha-2 OS=Mus musculus GN=Ctnna2 PE=1 SV=3	28	105220	1	1.3
CTNL1_MOUSE	Alpha-catulin OS=Mus musculus GN=Ctnnal1 PE=1 SV=1	29	81411	1	1
CTTB2_MOUSE	Cortactin-binding protein 2 OS=Mus musculus GN=Cttnbp2 PE=1 SV=2	49	178662	2	0.5
CXXC1_MOUSE	CXXC-type zinc finger protein 1 OS=Mus musculus GN=Cxxc1 PE=2 SV=1	57	76118	5	7.6
CYFP1_MOUSE	Cytoplasmic FMR1-interacting protein 1 OS=Mus musculus GN=Cyfip1 PE=1 SV=1	42	145148	2	1.9
DCAF7_MOUSE	DDB1- and CUL4-associated factor 7 OS=Mus musculus GN=Dcaf7 PE=1 SV=1	35	38901	1	4.4
DDX1_MOUSE	ATP-dependent RNA helicase DDX1 OS=Mus musculus GN=Ddx1 PE=1 SV=1	73	82448	5	6.5
DDX17_MOUSE	Probable ATP-dependent RNA helicase DDX17 OS=Mus musculus GN=Ddx17 PE=1 SV=1	275	72354	12	12.9
DDX21_MOUSE	Nucleolar RNA helicase 2 OS=Mus musculus GN=Ddx21 PE=1 SV=3	76	93493	3	4.7
DDX28_MOUSE	Probable ATP-dependent RNA helicase DDX28 OS=Mus musculus GN=Ddx28 PE=2 SV=2	47	59478	1	2.6
DDX3L_MOUSE	Putative ATP-dependent RNA helicase Pl10 OS=Mus musculus GN=D1Pas1 PE=1 SV=1	167	73095	7	10.2
DDX47_MOUSE	Probable ATP-dependent RNA helicase DDX47 OS=Mus musculus GN=Ddx47 PE=2 SV=2	90	50607	3	5.3
DDX5_MOUSE	Probable ATP-dependent RNA helicase DDX5 OS=Mus musculus GN=Ddx5 PE=1 SV=2	525	69247	21	22.3
DDX55_MOUSE	ATP-dependent RNA helicase DDX55 OS=Mus musculus GN=Ddx55 PE=1 SV=2	32	68421	1	2
DDX6_MOUSE	Probable ATP-dependent RNA helicase DDX6 OS=Mus musculus GN=Ddx6 PE=1 SV=1	69	54157	2	4.1
DFFA_MOUSE	DNA fragmentation factor subunit alpha OS=Mus musculus GN=Dffa PE=1 SV=2	32	36550	1	4.8
DGC14_MOUSE	Protein DGCR14 OS=Mus musculus GN=Dgcr14 PE=1 SV=2	27	52572	1	2.9
DHB11_MOUSE	Estradiol 17-beta-dehydrogenase 11 OS=Mus musculus GN=Hsd17b11 PE=1 SV=1	24	32860	1	3.7
DHX15_MOUSE	Pre-mRNA-splicing factor ATP-dependent RNA helicase DHX15 OS=Mus musculus GN=Dhx15 PE=1 SV=2	69	90949	4	4.2
DHX9_MOUSE	ATP-dependent RNA helicase A OS=Mus musculus GN=Dhx9 PE=1 SV=2	27	149381	1	0.7
DIDO1_MOUSE	Death-inducer obliterator 1 OS=Mus musculus GN=Dido1 PE=1 SV=4	165	247024	11	5.9
DIM1_MOUSE	Probable dimethyladenosine transferase OS=Mus musculus GN=Dimt1 PE=2 SV=1	47	35252	2	10.2
DMAP1_MOUSE	DNA methyltransferase 1-associated protein 1 OS=Mus musculus GN=Dmap1 PE=1 SV=1	33	53097	1	2.6
DNA2_MOUSE	DNA replication ATP-dependent helicase/nuclease DNA2 OS=Mus musculus GN=Dna2 PE=1 SV=2	29	119372	1	1.1
DNJC9_MOUSE	DnaJ homolog subfamily C member 9 OS=Mus musculus GN=Dnajc9 PE=1 SV=2	46	30040	1	4.2
DOC10_MOUSE	Dedicator of cytokinesis protein 10 OS=Mus musculus GN=Dock10 PE=1 SV=3	58	245602	4	2.4
DOCK2_MOUSE	Dedicator of cytokinesis protein 2 OS=Mus musculus GN=Dock2 PE=1 SV=3	39	211568	2	1.4
DPM1_MOUSE	Dolichol-phosphate mannosyltransferase subunit 1 OS=Mus musculus GN=Dpm1 PE=1 SV=1	38	29156	2	9.6
DPOD2_MOUSE	DNA polymerase delta subunit 2 OS=Mus musculus GN=Pold2 PE=1 SV=2	41	51322	1	3
DPP4_MOUSE	Dipeptidyl peptidase 4 OS=Mus musculus GN=Dpp4 PE=1 SV=3	52	87381	2	2.1
DRG1_MOUSE	Developmentally-regulated GTP-binding protein 1 OS=Mus musculus GN=Drg1 PE=1 SV=1	67	40487	5	17.4
DYHC2_MOUSE	Cytoplasmic dynein 2 heavy chain 1 OS=Mus musculus GN=Dync2h1 PE=1 SV=1	24	492029	1	0.2
ECHA_MOUSE	Trifunctional enzyme subunit alpha, mitochondrial OS=Mus musculus GN=Hadha PE=1 SV=1	26	82617	1	1.6
ECI1_MOUSE	Enoyl-CoA delta isomerase 1, mitochondrial OS=Mus musculus GN=Eci1 PE=1 SV=2	32	32230	2	10.7
EF1A1_MOUSE	Elongation factor 1-alpha 1 OS=Mus musculus GN=Eef1a1 PE=1 SV=3	68	50082	4	10.8
EF1G_MOUSE	Elongation factor 1-gamma OS=Mus musculus GN=Eef1g PE=1 SV=3	42	50029	2	4.3
EF2_MOUSE	Elongation factor 2 OS=Mus musculus GN=Eef2 PE=1 SV=2	27	95253	1	1
EFTU_MOUSE	Elongation factor Tu, mitochondrial OS=Mus musculus GN=Tufm PE=1 SV=1	86	49477	3	8
EGR1_MOUSE	Early growth response protein 1 OS=Mus musculus GN=Egr1 PE=1 SV=2	25	56554	1	2.4
EHD1_MOUSE	EH domain-containing protein 1 OS=Mus musculus GN=Ehd1 PE=1 SV=1	51	60565	2	5.1
EIF3D_MOUSE	Eukaryotic translation initiation factor 3 subunit D OS=Mus musculus GN=Eif3d PE=1 SV=2	28	63948	1	1.8
ELAV1_MOUSE	ELAV-like protein 1 OS=Mus musculus GN=Elavl1 PE=1 SV=2	38	36146	1	3.4
ELMO1_MOUSE	Engulfment and cell motility protein 1 OS=Mus musculus GN=Elmo1 PE=1 SV=2	26	83882	1	1.5
EMSY_MOUSE	BRCA2-interacting transcriptional repressor EMSY OS=Mus musculus GN=Emsy PE=1 SV=2	87	135208	5	4
ENOA_MOUSE	Alpha-enolase OS=Mus musculus GN=Eno1 PE=1 SV=3	34	47111	2	7.8
ENPL_MOUSE	Endoplasmin OS=Mus musculus GN=Hsp90b1 PE=1 SV=2	35	92418	1	1.7
ENV1_MOUSE	MLV-related proviral Env polyprotein OS=Mus musculus PE=1 SV=3	32	69569	1	2.8
EP400_MOUSE	E1A-binding protein p400 OS=Mus musculus GN=Ep400 PE=1 SV=3	111	336970	9	5.1
ERLN2_MOUSE	Erlin-2 OS=Mus musculus GN=Erlin2 PE=1 SV=1	25	37848	1	3.5
ERO1B_MOUSE	ERO1-like protein beta OS=Mus musculus GN=Ero1b PE=1 SV=1	43	53484	2	6.2
ESIP1_MOUSE	Epithelial-stromal interaction protein 1 OS=Mus musculus GN=Epsti1 PE=1 SV=2	30	36077	1	3.5
EVI2A_MOUSE	Protein EVI2A OS=Mus musculus GN=Evi2a PE=1 SV=2	38	24072	1	8.5
EVI2B_MOUSE	Protein EVI2B OS=Mus musculus GN=Evi2b PE=1 SV=1	43	47964	1	2.5
EVL_MOUSE	Ena/VASP-like protein OS=Mus musculus GN=Evl PE=1 SV=2	25	44310	1	3.9
EVPL_MOUSE	Envoplakin OS=Mus musculus GN=Evpl PE=1 SV=3	24	231871	1	0.5
EWS_MOUSE	RNA-binding protein EWS OS=Mus musculus GN=Ewsr1 PE=1 SV=2	247	68420	10	13.3
EXC6B_MOUSE	Exocyst complex component 6B OS=Mus musculus GN=Exoc6b PE=1 SV=1	25	94070	1	0.9
EZRI_MOUSE	Ezrin OS=Mus musculus GN=Ezr PE=1 SV=3	181	69364	8	12.8
F120A_MOUSE	Constitutive coactivator of PPAR-gamma-like protein 1 OS=Mus musculus GN=FAM120A PE=1 SV=2	33	121569	2	2.8
F214B_MOUSE	Protein FAM214B OS=Mus musculus GN=Fam214b PE=1 SV=1	25	57039	1	1.5
FA49B_MOUSE	Protein FAM49B OS=Mus musculus GN=Fam49b PE=1 SV=1	34	36753	1	5.9
FA5_MOUSE	Coagulation factor V OS=Mus musculus GN=F5 PE=1 SV=1	56	247076	2	1
FA98B_MOUSE	Protein FAM98B OS=Mus musculus GN=Fam98b PE=1 SV=1	32	45321	2	6.5
FAIM3_MOUSE	Fas apoptotic inhibitory molecule 3 OS=Mus musculus GN=Fcmr PE=2 SV=2	38	47441	1	2.6
FAS_MOUSE	Fatty acid synthase OS=Mus musculus GN=Fasn PE=1 SV=2	26	272257	1	0.5
FBRL_MOUSE	rRNA 2&apos;-O-methyltransferase fibrillarin OS=Mus musculus GN=Fbl PE=1 SV=2	157	34286	11	23.9
FCGR2_MOUSE	Low affinity immunoglobulin gamma Fc region receptor II OS=Mus musculus GN=Fcgr2 PE=1 SV=2	128	36673	7	21.2
FCRL5_MOUSE	Fc receptor-like protein 5 OS=Mus musculus GN=Fcrl5 PE=1 SV=3	124	66736	5	7.4
FLNA_MOUSE	Filamin-A OS=Mus musculus GN=Flna PE=1 SV=5	28	281046	1	0.3
FLOT1_MOUSE	Flotillin-1 OS=Mus musculus GN=Flot1 PE=1 SV=1	28	47484	1	2.6
FMR1_MOUSE	Synaptic functional regulator FMR1 OS=Mus musculus GN=Fmr1 PE=1 SV=1	29	68947	1	2.4
FOXK1_MOUSE	Forkhead box protein K1 OS=Mus musculus GN=Foxk1 PE=1 SV=2	29	74873	1	4
FUS_MOUSE	RNA-binding protein FUS OS=Mus musculus GN=Fus PE=1 SV=1	52	52642	3	7.9
G3P_MOUSE	Glyceraldehyde-3-phosphate dehydrogenase OS=Mus musculus GN=Gapdh PE=1 SV=2	329	35787	10	26.1
G6PT3_MOUSE	Glucose-6-phosphate exchanger SLC37A2 OS=Mus musculus GN=Slc37a2 PE=1 SV=1	83	55037	4	5.6
GANP_MOUSE	Germinal-center associated nuclear protein OS=Mus musculus GN=Mcm3ap PE=1 SV=2	29	217226	1	0.9
GIMA8_MOUSE	GTPase IMAP family member 8 OS=Mus musculus GN=Gimap8 PE=1 SV=1	29	76795	1	1.7
GLYR1_MOUSE	Putative oxidoreductase GLYR1 OS=Mus musculus GN=Glyr1 PE=1 SV=1	40	59678	1	2.4
GNA13_MOUSE	Guanine nucleotide-binding protein subunit alpha-13 OS=Mus musculus GN=Gna13 PE=1 SV=1	30	44027	1	3.2
GNAI2_MOUSE	Guanine nucleotide-binding protein G(i) subunit alpha-2 OS=Mus musculus GN=Gnai2 PE=1 SV=5	41	40463	1	3.1
GNS_MOUSE	N-acetylglucosamine-6-sulfatase OS=Mus musculus GN=Gns PE=1 SV=1	27	61136	1	2.2
GPNMB_MOUSE	Transmembrane glycoprotein NMB OS=Mus musculus GN=Gpnmb PE=1 SV=2	29	63635	1	1.2
GRHL3_MOUSE	Grainyhead-like protein 3 homolog OS=Mus musculus GN=Grhl3 PE=1 SV=1	29	67773	1	2.3
GRP75_MOUSE	Stress-70 protein, mitochondrial OS=Mus musculus GN=Hspa9 PE=1 SV=3	121	73416	6	11.3
GRP78_MOUSE	78 kDa glucose-regulated protein OS=Mus musculus GN=Hspa5 PE=1 SV=3	461	72377	20	26.1
GT251_MOUSE	Procollagen galactosyltransferase 1 OS=Mus musculus GN=Colgalt1 PE=1 SV=2	25	71015	1	1.8
GTF2I_MOUSE	General transcription factor II-I OS=Mus musculus GN=Gtf2i PE=1 SV=3	130	112195	8	8.2
GTR3_MOUSE	Solute carrier family 2, facilitated glucose transporter member 3 OS=Mus musculus GN=Slc2a3 PE=1 SV=1	29	53444	1	1.4
H11_MOUSE	Histone H1.1 OS=Mus musculus GN=Hist1h1a PE=1 SV=2	286	21772	11	22.1
H12_MOUSE	Histone H1.2 OS=Mus musculus GN=Hist1h1c PE=1 SV=2	723	21254	29	49.1
H13_MOUSE	Histone H1.3 OS=Mus musculus GN=Hist1h1d PE=1 SV=2	671	22086	27	43.9
H14_MOUSE	Histone H1.4 OS=Mus musculus GN=Hist1h1e PE=1 SV=2	511	21964	24	40.2
H15_MOUSE	Histone H1.5 OS=Mus musculus GN=Hist1h1b PE=1 SV=2	308	22562	14	38.6
H1T_MOUSE	Histone H1t OS=Mus musculus GN=Hist1h1t PE=1 SV=4	50	21527	3	7.2
H2A1B_MOUSE	Histone H2A type 1-B OS=Mus musculus GN=Hist1h2ab PE=1 SV=1	37	14127	1	6.9
H2AY_MOUSE	Core histone macro-H2A.1 OS=Mus musculus GN=H2afy PE=1 SV=3	44	39710	1	5.9
H2B1A_MOUSE	Histone H2B type 1-A OS=Mus musculus GN=Hist1h2ba PE=1 SV=3	29	14228	1	7.1
H2B1C_MOUSE	Histone H2B type 1-C/E/G OS=Mus musculus GN=Hist1h2bc PE=1 SV=3	42	13898	1	11.9
HA11_MOUSE	H-2 class I histocompatibility antigen, D-B alpha chain OS=Mus musculus GN=H2-D1 PE=1 SV=2	26	40810	1	2.8
HA2B_MOUSE	H-2 class II histocompatibility antigen, A-B alpha chain OS=Mus musculus GN=H2-Aa PE=1 SV=2	25	28075	1	4.7
HABP4_MOUSE	Intracellular hyaluronan-binding protein 4 OS=Mus musculus GN=Habp4 PE=1 SV=2	26	45896	1	1.5
HB2A_MOUSE	H-2 class II histocompatibility antigen, A beta chain OS=Mus musculus GN=H2-Ab1 PE=1 SV=1	45	30109	1	8.3
HB2I_MOUSE	H-2 class II histocompatibility antigen, I-A beta chain OS=Mus musculus GN=H2-Eb1 PE=1 SV=1	35	30212	1	3.8
HCFC1_MOUSE	Host cell factor 1 OS=Mus musculus GN=Hcfc1 PE=1 SV=2	1151	210306	49	19.2
HDAC1_MOUSE	Histone deacetylase 1 OS=Mus musculus GN=Hdac1 PE=1 SV=1	57	55040	2	6.4
HES7_MOUSE	Transcription factor HES-7 OS=Mus musculus GN=Hes7 PE=1 SV=1	24	24874	1	3.6
HEXA_MOUSE	Beta-hexosaminidase subunit alpha OS=Mus musculus GN=Hexa PE=1 SV=2	58	60574	2	3.6
HEXB_MOUSE	Beta-hexosaminidase subunit beta OS=Mus musculus GN=Hexb PE=1 SV=2	93	61077	6	9.9
HG2A_MOUSE	H-2 class II histocompatibility antigen gamma chain OS=Mus musculus GN=Cd74 PE=1 SV=3	42	31537	1	5
HMGB2_MOUSE	High mobility group protein B2 OS=Mus musculus GN=Hmgb2 PE=1 SV=3	25	24147	1	5.2
HMHA1_MOUSE	Rho GTPase-activating protein 45 OS=Mus musculus GN=Arhgap45 PE=1 SV=2	35	122825	1	1.6
HNRH1_MOUSE	Heterogeneous nuclear ribonucleoprotein H OS=Mus musculus GN=Hnrnph1 PE=1 SV=3	34	49168	1	3.6
HNRL1_MOUSE	Heterogeneous nuclear ribonucleoprotein U-like protein 1 OS=Mus musculus GN=Hnrnpul1 PE=1 SV=1	29	95942	1	0.8
HNRL2_MOUSE	Heterogeneous nuclear ribonucleoprotein U-like protein 2 OS=Mus musculus GN=Hnrnpul2 PE=1 SV=2	71	84888	3	2.8
HNRPC_MOUSE	Heterogeneous nuclear ribonucleoproteins C1/C2 OS=Mus musculus GN=Hnrnpc PE=1 SV=1	27	34364	1	5.1
HNRPD_MOUSE	Heterogeneous nuclear ribonucleoprotein D0 OS=Mus musculus GN=Hnrnpd PE=1 SV=2	51	38330	2	3.9
HNRPF_MOUSE	Heterogeneous nuclear ribonucleoprotein F OS=Mus musculus GN=Hnrnpf PE=1 SV=3	43	45701	2	4.1
HNRPK_MOUSE	Heterogeneous nuclear ribonucleoprotein K OS=Mus musculus GN=Hnrnpk PE=1 SV=1	91	50944	5	12.1
HNRPL_MOUSE	Heterogeneous nuclear ribonucleoprotein L OS=Mus musculus GN=Hnrnpl PE=1 SV=2	38	63923	1	2.7
HNRPM_MOUSE	Heterogeneous nuclear ribonucleoprotein M OS=Mus musculus GN=Hnrnpm PE=1 SV=3	262	77597	15	22.1
HNRPQ_MOUSE	Heterogeneous nuclear ribonucleoprotein Q OS=Mus musculus GN=Syncrip PE=1 SV=2	31	69590	2	3.2
HNRPU_MOUSE	Heterogeneous nuclear ribonucleoprotein U OS=Mus musculus GN=Hnrnpu PE=1 SV=1	828	87863	44	27.1
HP1B3_MOUSE	Heterochromatin protein 1-binding protein 3 OS=Mus musculus GN=Hp1bp3 PE=1 SV=1	227	60829	13	18.4
HS90B_MOUSE	Heat shock protein HSP 90-beta OS=Mus musculus GN=Hsp90ab1 PE=1 SV=3	72	83229	3	5.7
HSP7C_MOUSE	Heat shock cognate 71 kDa protein OS=Mus musculus GN=Hspa8 PE=1 SV=1	468	70827	16	26
HVM51_MOUSE	Ig heavy chain V region AC38 205.12 OS=Mus musculus PE=1 SV=1	34	12926	1	8.5
HYOU1_MOUSE	Hypoxia up-regulated protein 1 OS=Mus musculus GN=Hyou1 PE=1 SV=1	498	111112	25	25.7
I20L2_MOUSE	Interferon-stimulated 20 kDa exonuclease-like 2 OS=Mus musculus GN=Isg20l2 PE=1 SV=2	77	40994	2	6.8
ICAM1_MOUSE	Intercellular adhesion molecule 1 OS=Mus musculus GN=Icam1 PE=1 SV=1	32	58807	1	2.6
IF2G_MOUSE	Eukaryotic translation initiation factor 2 subunit 3, X-linked OS=Mus musculus GN=Eif2s3x PE=1 SV=2	26	51033	1	2.3
IF4A3_MOUSE	Eukaryotic initiation factor 4A-III OS=Mus musculus GN=Eif4a3 PE=1 SV=3	38	46810	2	6.1
IFIX_MOUSE	Pyrin and HIN domain-containing protein 1 OS=Mus musculus GN=Pyhin1 PE=1 SV=1	30	46857	1	3.1
IGHA_MOUSE	Ig alpha chain C region OS=Mus musculus PE=1 SV=1	29	36852	1	4.4
IGHDM_MOUSE	Ig delta chain C region membrane-bound form OS=Mus musculus PE=1 SV=3	30	32332	1	4.8
IGHM_MOUSE	Ig mu chain C region OS=Mus musculus GN=Ighm PE=1 SV=2	417	49940	17	26.4
IGKC_MOUSE	Ig kappa chain C region OS=Mus musculus PE=1 SV=1	47	11771	2	20.8
IL12B_MOUSE	Interleukin-12 subunit beta OS=Mus musculus GN=Il12b PE=1 SV=1	33	38211	1	2.1
IL21R_MOUSE	Interleukin-21 receptor OS=Mus musculus GN=Il21r PE=2 SV=1	26	58317	1	1.3
ILEUA_MOUSE	Leukocyte elastase inhibitor A OS=Mus musculus GN=Serpinb1a PE=1 SV=1	70	42548	3	6.6
ILF2_MOUSE	Interleukin enhancer-binding factor 2 OS=Mus musculus GN=Ilf2 PE=1 SV=1	116	43035	2	8.7
IMA1_MOUSE	Importin subunit alpha-1 OS=Mus musculus GN=Kpna2 PE=1 SV=2	55	57892	3	9.3
IMA5_MOUSE	Importin subunit alpha-5 OS=Mus musculus GN=Kpna1 PE=1 SV=2	33	60144	1	3.3
IMB1_MOUSE	Importin subunit beta-1 OS=Mus musculus GN=Kpnb1 PE=1 SV=2	79	97122	5	4.7
INSRR_MOUSE	Insulin receptor-related protein OS=Mus musculus GN=Insrr PE=1 SV=2	26	144782	1	0.5
IQGA1_MOUSE	Ras GTPase-activating-like protein IQGAP1 OS=Mus musculus GN=Iqgap1 PE=1 SV=2	1109	188624	51	25.9
IRX6_MOUSE	Iroquois-class homeodomain protein IRX-6 OS=Mus musculus GN=Irx6 PE=2 SV=2	26	47322	1	2.7
ITA1_MOUSE	Integrin alpha-1 OS=Mus musculus GN=Itga1 PE=1 SV=2	25	130727	1	0.8
ITAD_MOUSE	Integrin alpha-D OS=Mus musculus GN=Itgad PE=1 SV=1	24	127748	1	0.9
ITAL_MOUSE	Integrin alpha-L OS=Mus musculus GN=Itgal PE=1 SV=2	52	128247	4	3.1
ITAM_MOUSE	Integrin alpha-M OS=Mus musculus GN=Itgam PE=1 SV=2	324	127400	15	11.4
ITB1_MOUSE	Integrin beta-1 OS=Mus musculus GN=Itgb1 PE=1 SV=1	26	88173	1	1.1
ITB2_MOUSE	Integrin beta-2 OS=Mus musculus GN=Itgb2 PE=1 SV=2	351	84970	17	22.2
ITPR3_MOUSE	Inositol 1,4,5-trisphosphate receptor type 3 OS=Mus musculus GN=Itpr3 PE=1 SV=3	30	304080	1	0.6
JKIP3_MOUSE	Janus kinase and microtubule-interacting protein 3 OS=Mus musculus GN=Jakmip3 PE=1 SV=2	29	98655	1	0.7
K1109_MOUSE	Uncharacterized protein KIAA1109 OS=Mus musculus GN=Kiaa1109 PE=1 SV=4	28	555015	1	0.1
KANL3_MOUSE	KAT8 regulatory NSL complex subunit 3 OS=Mus musculus GN=Kansl3 PE=1 SV=1	63	96075	4	6.9
KAT2B_MOUSE	Histone acetyltransferase KAT2B OS=Mus musculus GN=Kat2b PE=1 SV=2	26	91710	1	0.9
KCAB1_MOUSE	Voltage-gated potassium channel subunit beta-1 OS=Mus musculus GN=Kcnab1 PE=1 SV=2	39	44694	2	1.5
KHDR1_MOUSE	KH domain-containing, RNA-binding, signal transduction-associated protein 1 OS=Mus musculus GN=Khdrbs1 PE=1 SV=2	25	48340	1	2.5
KINH_MOUSE	Kinesin-1 heavy chain OS=Mus musculus GN=Kif5b PE=1 SV=3	145	109484	8	11.2
KMT2C_MOUSE	Histone-lysine N-methyltransferase 2C OS=Mus musculus GN=Kmt2c PE=1 SV=2	31	539846	1	0.1
KPYM_MOUSE	Pyruvate kinase PKM OS=Mus musculus GN=Pkm PE=1 SV=4	58	57808	2	4.5
KRT81_MOUSE	Keratin, type II cuticular Hb1 OS=Mus musculus GN=Krt81 PE=2 SV=2	38	52829	2	3.5
LAC1_MOUSE	Ig lambda-1 chain C region OS=Mus musculus PE=1 SV=1	48	11568	1	16.2
LAMC1_MOUSE	Laminin subunit gamma-1 OS=Mus musculus GN=Lamc1 PE=1 SV=2	41	177185	1	0.9
LAMP1_MOUSE	Lysosome-associated membrane glycoprotein 1 OS=Mus musculus GN=Lamp1 PE=1 SV=2	145	43837	8	6.9
LAMP2_MOUSE	Lysosome-associated membrane glycoprotein 2 OS=Mus musculus GN=Lamp2 PE=1 SV=2	96	45652	7	12.3
LAP2B_MOUSE	Lamina-associated polypeptide 2, isoforms beta/delta/epsilon/gamma OS=Mus musculus GN=Tmpo PE=1 SV=4	123	50342	4	15.3
LBR_MOUSE	Lamin-B receptor OS=Mus musculus GN=Lbr PE=1 SV=2	83	71395	3	6.5
LCAP_MOUSE	Leucyl-cystinyl aminopeptidase OS=Mus musculus GN=Lnpep PE=1 SV=1	238	117229	12	13.2
LDHA_MOUSE	L-lactate dehydrogenase A chain OS=Mus musculus GN=Ldha PE=1 SV=3	44	36475	2	6.6
LEG9_MOUSE	Galectin-9 OS=Mus musculus GN=Lgals9 PE=1 SV=1	130	40010	6	13.3
LEUK_MOUSE	Leukosialin OS=Mus musculus GN=Spn PE=1 SV=1	99	40014	2	7.1
LG3BP_MOUSE	Galectin-3-binding protein OS=Mus musculus GN=Lgals3bp PE=1 SV=1	28	64450	1	2.8
LIN54_MOUSE	Protein lin-54 homolog OS=Mus musculus GN=Lin54 PE=2 SV=2	43	79516	2	3.7
LMBD1_MOUSE	Probable lysosomal cobalamin transporter OS=Mus musculus GN=Lmbrd1 PE=1 SV=1	85	61023	3	3.4
LMF1_MOUSE	Lipase maturation factor 1 OS=Mus musculus GN=Lmf1 PE=1 SV=1	30	65835	1	1.2
LMNB1_MOUSE	Lamin-B1 OS=Mus musculus GN=Lmnb1 PE=1 SV=3	26	66745	1	2.2
LMTK3_MOUSE	Serine/threonine-protein kinase LMTK3 OS=Mus musculus GN=Lmtk3 PE=1 SV=1	32	150798	1	0.6
LRC39_MOUSE	Leucine-rich repeat-containing protein 39 OS=Mus musculus GN=Lrrc39 PE=1 SV=1	35	39036	1	3.6
LRC8C_MOUSE	Volume-regulated anion channel subunit LRRC8C OS=Mus musculus GN=Lrrc8c PE=1 SV=1	25	92312	1	1.2
LRMP_MOUSE	Lymphoid-restricted membrane protein OS=Mus musculus GN=Lrmp PE=1 SV=1	27	59551	1	1.5
LRP1_MOUSE	Prolow-density lipoprotein receptor-related protein 1 OS=Mus musculus GN=Lrp1 PE=1 SV=1	184	504411	10	2.3
LUC7L_MOUSE	Putative RNA-binding protein Luc7-like 1 OS=Mus musculus GN=Luc7l PE=1 SV=2	26	43907	1	1.9
LY75_MOUSE	Lymphocyte antigen 75 OS=Mus musculus GN=Ly75 PE=1 SV=2	39	197225	1	0.5
LYN_MOUSE	Tyrosine-protein kinase Lyn OS=Mus musculus GN=Lyn PE=1 SV=4	33	58775	2	4.7
M2OM_MOUSE	Mitochondrial 2-oxoglutarate/malate carrier protein OS=Mus musculus GN=Slc25a11 PE=1 SV=3	66	34133	2	9.6
M3K15_MOUSE	Mitogen-activated protein kinase kinase kinase 15 OS=Mus musculus GN=Map3k15 PE=1 SV=1	25	149233	1	1.1
M4K1_MOUSE	Mitogen-activated protein kinase kinase kinase kinase 1 OS=Mus musculus GN=Map4k1 PE=1 SV=1	34	91476	1	2.3
M4K2_MOUSE	Mitogen-activated protein kinase kinase kinase kinase 2 OS=Mus musculus GN=Map4k2 PE=1 SV=1	61	91208	1	1.9
MA2B1_MOUSE	Lysosomal alpha-mannosidase OS=Mus musculus GN=Man2b1 PE=1 SV=4	40	114576	1	1.3
MAGT1_MOUSE	Magnesium transporter protein 1 OS=Mus musculus GN=Magt1 PE=1 SV=1	116	37944	9	14.3
MAP4_MOUSE	Microtubule-associated protein 4 OS=Mus musculus GN=Map4 PE=1 SV=3	25	117357	1	1.3
MASP2_MOUSE	Mannan-binding lectin serine protease 2 OS=Mus musculus GN=Masp2 PE=1 SV=1	26	75468	1	1.3
MAVS_MOUSE	Mitochondrial antiviral-signaling protein OS=Mus musculus GN=Mavs PE=1 SV=1	73	53366	2	5.8
MBB1A_MOUSE	Myb-binding protein 1A OS=Mus musculus GN=Mybbp1a PE=1 SV=2	173	151942	9	8.3
MCEM1_MOUSE	Mast cell-expressed membrane protein 1 OS=Mus musculus GN=Mcemp1 PE=2 SV=1	41	20636	2	13.7
MCES_MOUSE	mRNA cap guanine-N7 methyltransferase OS=Mus musculus GN=Rnmt PE=1 SV=1	27	53258	1	2.4
MCFD2_MOUSE	Multiple coagulation factor deficiency protein 2 homolog OS=Mus musculus GN=Mcfd2 PE=1 SV=1	58	16158	2	5.5
MCLN1_MOUSE	Mucolipin-1 OS=Mus musculus GN=Mcoln1 PE=1 SV=1	27	65463	1	4.8
MCRS1_MOUSE	Microspherule protein 1 OS=Mus musculus GN=Mcrs1 PE=1 SV=1	26	51660	1	2.4
MDR1A_MOUSE	Multidrug resistance protein 1A OS=Mus musculus GN=Abcb1a PE=1 SV=3	34	140558	1	1
MIA3_MOUSE	Melanoma inhibitory activity protein 3 OS=Mus musculus GN=Mia3 PE=1 SV=2	25	213544	1	0.4
MIC19_MOUSE	MICOS complex subunit Mic19 OS=Mus musculus GN=Chchd3 PE=1 SV=1	25	26318	1	3.5
MK01_MOUSE	Mitogen-activated protein kinase 1 OS=Mus musculus GN=Mapk1 PE=1 SV=3	44	41249	1	2.5
MMP8_MOUSE	Neutrophil collagenase OS=Mus musculus GN=Mmp8 PE=2 SV=2	35	53092	1	1.9
MMRN1_MOUSE	Multimerin-1 OS=Mus musculus GN=Mmrn1 PE=1 SV=2	126	136020	4	2.8
MOES_MOUSE	Moesin OS=Mus musculus GN=Msn PE=1 SV=3	209	67725	10	16.8
MOGS_MOUSE	Mannosyl-oligosaccharide glucosidase OS=Mus musculus GN=Mogs PE=1 SV=1	25	91774	1	1.4
MPEG1_MOUSE	Macrophage-expressed gene 1 protein OS=Mus musculus GN=Mpeg1 PE=1 SV=1	26	78340	1	1
MTA2_MOUSE	Metastasis-associated protein MTA2 OS=Mus musculus GN=Mta2 PE=1 SV=1	33	74983	1	2.4
MYH9_MOUSE	Myosin-9 OS=Mus musculus GN=Myh9 PE=1 SV=4	436	226232	30	17.2
MYO1C_MOUSE	Unconventional myosin-Ic OS=Mus musculus GN=Myo1c PE=1 SV=2	53	121868	4	5.4
MYO1E_MOUSE	Unconventional myosin-Ie OS=Mus musculus GN=Myo1e PE=1 SV=1	35	126738	1	1.1
MYO1F_MOUSE	Unconventional myosin-If OS=Mus musculus GN=Myo1f PE=1 SV=1	29	125868	1	0.8
MYO1G_MOUSE	Unconventional myosin-Ig OS=Mus musculus GN=Myo1g PE=1 SV=1	51	117153	2	1.9
MYO5A_MOUSE	Unconventional myosin-Va OS=Mus musculus GN=Myo5a PE=1 SV=2	30	215402	1	0.4
NAGAB_MOUSE	Alpha-N-acetylgalactosaminidase OS=Mus musculus GN=Naga PE=1 SV=2	92	47204	4	6.7
NDUS5_MOUSE	NADH dehydrogenase [ubiquinone] iron-sulfur protein 5 OS=Mus musculus GN=Ndufs5 PE=1 SV=3	26	12639	1	6.6
NFRKB_MOUSE	Nuclear factor related to kappa-B-binding protein OS=Mus musculus GN=Nfrkb PE=1 SV=1	27	138678	1	2.4
NFYA_MOUSE	Nuclear transcription factor Y subunit alpha OS=Mus musculus GN=Nfya PE=1 SV=2	171	36756	4	5.5
NICA_MOUSE	Nicastrin OS=Mus musculus GN=Ncstn PE=1 SV=3	81	78443	3	3.7
NIM1_MOUSE	Serine/threonine-protein kinase NIM1 OS=Mus musculus GN=Nim1k PE=2 SV=1	24	49746	1	1.4
NKTR_MOUSE	NK-tumor recognition protein OS=Mus musculus GN=Nktr PE=1 SV=4	25	163350	1	0.5
NKX25_MOUSE	Homeobox protein Nkx-2.5 OS=Mus musculus GN=Nkx2-5 PE=1 SV=1	30	34141	1	2.5
NOCT_MOUSE	Nocturnin OS=Mus musculus GN=Noct PE=1 SV=3	30	48270	1	1.9
NONO_MOUSE	Non-POU domain-containing octamer-binding protein OS=Mus musculus GN=Nono PE=1 SV=3	409	54506	21	26
NOP56_MOUSE	Nucleolar protein 56 OS=Mus musculus GN=Nop56 PE=1 SV=2	29	64424	2	4.3
NOP58_MOUSE	Nucleolar protein 58 OS=Mus musculus GN=Nop58 PE=1 SV=1	27	60305	1	3.2
NPC1_MOUSE	Niemann-Pick C1 protein OS=Mus musculus GN=Npc1 PE=1 SV=2	110	142791	4	3.3
NPM_MOUSE	Nucleophosmin OS=Mus musculus GN=Npm1 PE=1 SV=1	32	32540	1	3.1
NPT2A_MOUSE	Sodium-dependent phosphate transport protein 2A OS=Mus musculus GN=Slc34a1 PE=1 SV=2	27	68729	1	1.1
NSUN2_MOUSE	tRNA (cytosine(34)-C(5))-methyltransferase OS=Mus musculus GN=Nsun2 PE=1 SV=2	26	85397	1	1.5
NU155_MOUSE	Nuclear pore complex protein Nup155 OS=Mus musculus GN=Nup155 PE=1 SV=1	66	155019	4	4.2
NU214_MOUSE	Nuclear pore complex protein Nup214 OS=Mus musculus GN=Nup214 PE=1 SV=2	242	212847	15	8.2
NUDC2_MOUSE	NudC domain-containing protein 2 OS=Mus musculus GN=Nudcd2 PE=1 SV=1	25	17649	1	5.1
NUP50_MOUSE	Nuclear pore complex protein Nup50 OS=Mus musculus GN=Nup50 PE=1 SV=3	66	49455	2	3.2
NUP54_MOUSE	Nuclear pore complex protein Nup54 OS=Mus musculus GN=Nup54 PE=1 SV=1	431	55697	19	24.1
NUP58_MOUSE	Nucleoporin p58/p45 OS=Mus musculus GN=Nup58 PE=1 SV=1	96	59409	3	5.6
NUP62_MOUSE	Nuclear pore glycoprotein p62 OS=Mus musculus GN=Nup62 PE=1 SV=2	53	53222	2	7.2
NUP88_MOUSE	Nuclear pore complex protein Nup88 OS=Mus musculus GN=Nup88 PE=1 SV=1	212	84884	11	14.3
NUP98_MOUSE	Nuclear pore complex protein Nup98-Nup96 OS=Mus musculus GN=Nup98 PE=1 SV=2	107	197118	5	4.2
NXF1_MOUSE	Nuclear RNA export factor 1 OS=Mus musculus GN=Nxf1 PE=1 SV=3	28	70256	2	3.1
NXN_MOUSE	Nucleoredoxin OS=Mus musculus GN=Nxn PE=1 SV=1	36	48314	2	5.1
OGT1_MOUSE	UDP-N-acetylglucosamine--peptide N-acetylglucosaminyltransferase 110 kDa subunit OS=Mus musculus GN=Ogt PE=1 SV=2	279	116877	14	12.5
OXLA_MOUSE	L-amino-acid oxidase OS=Mus musculus GN=Il4i1 PE=1 SV=1	65	70147	4	3
P66A_MOUSE	Transcriptional repressor p66 alpha OS=Mus musculus GN=Gatad2a PE=1 SV=2	54	67292	4	7.2
PAIRB_MOUSE	Plasminogen activator inhibitor 1 RNA-binding protein OS=Mus musculus GN=Serbp1 PE=1 SV=2	50	44687	3	9.8
PAX5_MOUSE	Paired box protein Pax-5 OS=Mus musculus GN=Pax5 PE=1 SV=1	161	42205	6	18.9
PCBP1_MOUSE	Poly(rC)-binding protein 1 OS=Mus musculus GN=Pcbp1 PE=1 SV=1	96	37474	3	12.4
PCBP2_MOUSE	Poly(rC)-binding protein 2 OS=Mus musculus GN=Pcbp2 PE=1 SV=1	58	38197	2	9.1
PDIA6_MOUSE	Protein disulfide-isomerase A6 OS=Mus musculus GN=Pdia6 PE=1 SV=3	44	48070	1	3.9
PDIP3_MOUSE	Polymerase delta-interacting protein 3 OS=Mus musculus GN=Poldip3 PE=1 SV=1	69	46104	3	11.7
PDLI2_MOUSE	PDZ and LIM domain protein 2 OS=Mus musculus GN=Pdlim2 PE=1 SV=1	32	37680	1	3.2
PERM_MOUSE	Myeloperoxidase OS=Mus musculus GN=Mpo PE=1 SV=2	440	81130	17	18.2
PESC_MOUSE	Pescadillo homolog OS=Mus musculus GN=Pes1 PE=1 SV=1	35	67753	1	2.7
PFKAP_MOUSE	ATP-dependent 6-phosphofructokinase, platelet type OS=Mus musculus GN=Pfkp PE=1 SV=1	40	85400	1	1.4
PHB_MOUSE	Prohibitin OS=Mus musculus GN=Phb PE=1 SV=1	113	29802	4	12.1
PHB2_MOUSE	Prohibitin-2 OS=Mus musculus GN=Phb2 PE=1 SV=1	165	33276	10	29.4
PLAK_MOUSE	Junction plakoglobin OS=Mus musculus GN=Jup PE=1 SV=3	35	81749	1	1.6
PLBL1_MOUSE	Phospholipase B-like 1 OS=Mus musculus GN=Plbd1 PE=1 SV=1	28	62958	2	2
PLD3_MOUSE	Phospholipase D3 OS=Mus musculus GN=Pld3 PE=1 SV=1	32	54354	1	1.8
PLD4_MOUSE	Phospholipase D4 OS=Mus musculus GN=Pld4 PE=1 SV=1	372	56118	16	15.5
PLHD1_MOUSE	Pleckstrin homology domain-containing family D member 1 OS=Mus musculus GN=Plekhd1 PE=1 SV=1	25	59060	1	1.4
PLSL_MOUSE	Plastin-2 OS=Mus musculus GN=Lcp1 PE=1 SV=4	29	70105	1	2.1
PML_MOUSE	Protein PML OS=Mus musculus GN=Pml PE=1 SV=3	52	98180	2	2.4
PO121_MOUSE	Nuclear envelope pore membrane protein POM 121 OS=Mus musculus GN=Pom121 PE=1 SV=2	52	120948	2	1.9
PO210_MOUSE	Nuclear pore membrane glycoprotein 210 OS=Mus musculus GN=Nup210 PE=1 SV=2	202	203973	9	6.6
PO2F1_MOUSE	POU domain, class 2, transcription factor 1 OS=Mus musculus GN=Pou2f1 PE=1 SV=3	34	79499	1	2.3
POGZ_MOUSE	Pogo transposable element with ZNF domain OS=Mus musculus GN=Pogz PE=1 SV=2	27	154812	1	1.1
PP2BA_MOUSE	Serine/threonine-protein phosphatase 2B catalytic subunit alpha isoform OS=Mus musculus GN=Ppp3ca PE=1 SV=1	24	58606	1	1.7
PPE2_MOUSE	Serine/threonine-protein phosphatase with EF-hands 2 OS=Mus musculus GN=Ppef2 PE=2 SV=1	25	86591	1	1.1
PRC2A_MOUSE	Protein PRRC2A OS=Mus musculus GN=Prrc2a PE=1 SV=1	24	229063	1	1
PRC2C_MOUSE	Protein PRRC2C OS=Mus musculus GN=Prrc2c PE=1 SV=3	147	310703	6	3.2
PRP19_MOUSE	Pre-mRNA-processing factor 19 OS=Mus musculus GN=Prpf19 PE=1 SV=1	38	55204	1	2
PRP31_MOUSE	U4/U6 small nuclear ribonucleoprotein Prp31 OS=Mus musculus GN=Prpf31 PE=1 SV=3	45	55395	2	6.6
PRP4_MOUSE	U4/U6 small nuclear ribonucleoprotein Prp4 OS=Mus musculus GN=Prpf4 PE=1 SV=1	28	58333	1	1.9
PRP4B_MOUSE	Serine/threonine-protein kinase PRP4 homolog OS=Mus musculus GN=Prpf4b PE=1 SV=3	25	116904	1	0.9
PRP8_MOUSE	Pre-mRNA-processing-splicing factor 8 OS=Mus musculus GN=Prpf8 PE=1 SV=2	79	273443	3	1.6
PRRC1_MOUSE	Protein PRRC1 OS=Mus musculus GN=Prrc1 PE=1 SV=1	87	46268	4	9.9
PSMD2_MOUSE	26S proteasome non-ATPase regulatory subunit 2 OS=Mus musculus GN=Psmd2 PE=1 SV=1	37	100139	1	1.3
PSPC1_MOUSE	Paraspeckle component 1 OS=Mus musculus GN=Pspc1 PE=1 SV=1	25	58721	1	1.5
PTBP1_MOUSE	Polypyrimidine tract-binding protein 1 OS=Mus musculus GN=Ptbp1 PE=1 SV=2	31	56443	2	1.5
PTN6_MOUSE	Tyrosine-protein phosphatase non-receptor type 6 OS=Mus musculus GN=Ptpn6 PE=1 SV=2	63	67517	4	7.6
PTPRC_MOUSE	Receptor-type tyrosine-protein phosphatase C OS=Mus musculus GN=Ptprc PE=1 SV=3	889	144514	48	20
PTPRJ_MOUSE	Receptor-type tyrosine-protein phosphatase eta OS=Mus musculus GN=Ptprj PE=1 SV=2	99	136683	5	4
PUF60_MOUSE	Poly(U)-binding-splicing factor PUF60 OS=Mus musculus GN=Puf60 PE=1 SV=2	84	60211	5	13.8
QCR2_MOUSE	Cytochrome b-c1 complex subunit 2, mitochondrial OS=Mus musculus GN=Uqcrc2 PE=1 SV=1	47	48205	3	6.6
R4RL1_MOUSE	Reticulon-4 receptor-like 1 OS=Mus musculus GN=Rtn4rl1 PE=1 SV=1	25	49805	1	1.6
RAB5C_MOUSE	Ras-related protein Rab-5C OS=Mus musculus GN=Rab5c PE=1 SV=2	30	23398	1	5.6
RACK1_MOUSE	Receptor of activated protein C kinase 1 OS=Mus musculus GN=Rack1 PE=1 SV=3	27	35055	1	3.8
RAE1L_MOUSE	mRNA export factor OS=Mus musculus GN=Rae1 PE=1 SV=1	112	40939	6	20.7
RALY_MOUSE	RNA-binding protein Raly OS=Mus musculus GN=Raly PE=1 SV=3	31	33168	1	7.1
RAN_MOUSE	GTP-binding nuclear protein Ran OS=Mus musculus GN=Ran PE=1 SV=3	80	24408	4	16.2
RASA3_MOUSE	Ras GTPase-activating protein 3 OS=Mus musculus GN=Rasa3 PE=1 SV=2	25	95926	1	1.3
RASL2_MOUSE	Ras GTPase-activating protein 4 OS=Mus musculus GN=Rasa4 PE=1 SV=1	36	90004	1	0.9
RBBP5_MOUSE	Retinoblastoma-binding protein 5 OS=Mus musculus GN=Rbbp5 PE=1 SV=2	53	59061	1	2.2
RBGPR_MOUSE	Rab3 GTPase-activating protein non-catalytic subunit OS=Mus musculus GN=Rab3gap2 PE=1 SV=2	27	152438	1	0.6
RBM14_MOUSE	RNA-binding protein 14 OS=Mus musculus GN=Rbm14 PE=1 SV=1	37	69406	1	2.2
RBM26_MOUSE	RNA-binding protein 26 OS=Mus musculus GN=Rbm26 PE=1 SV=2	207	114073	13	12.5
RBM27_MOUSE	RNA-binding protein 27 OS=Mus musculus GN=Rbm27 PE=1 SV=3	193	118479	12	10.9
RBM39_MOUSE	RNA-binding protein 39 OS=Mus musculus GN=Rbm39 PE=1 SV=2	46	59370	1	2.1
RBP2_MOUSE	E3 SUMO-protein ligase RanBP2 OS=Mus musculus GN=Ranbp2 PE=1 SV=2	97	340907	6	2.4
RCC2_MOUSE	Protein RCC2 OS=Mus musculus GN=Rcc2 PE=1 SV=1	36	55948	3	3.1
RECQ5_MOUSE	ATP-dependent DNA helicase Q5 OS=Mus musculus GN=Recql5 PE=1 SV=1	28	108178	1	1
RET3_MOUSE	Retinol-binding protein 3 OS=Mus musculus GN=Rbp3 PE=2 SV=3	30	134367	1	0.7
RINI_MOUSE	Ribonuclease inhibitor OS=Mus musculus GN=Rnh1 PE=1 SV=1	63	49784	2	6.8
RL13_MOUSE	60S ribosomal protein L13 OS=Mus musculus GN=Rpl13 PE=1 SV=3	201	24290	11	37
RL23_MOUSE	60S ribosomal protein L23 OS=Mus musculus GN=Rpl23 PE=1 SV=1	26	14856	1	6.4
RL3_MOUSE	60S ribosomal protein L3 OS=Mus musculus GN=Rpl3 PE=1 SV=3	25	46081	1	1.7
RL5_MOUSE	60S ribosomal protein L5 OS=Mus musculus GN=Rpl5 PE=1 SV=3	35	34379	1	3.4
RL7A_MOUSE	60S ribosomal protein L7a OS=Mus musculus GN=Rpl7a PE=1 SV=2	55	29958	2	9
RL8_MOUSE	60S ribosomal protein L8 OS=Mus musculus GN=Rpl8 PE=1 SV=2	70	28007	3	7
RLA0_MOUSE	60S acidic ribosomal protein P0 OS=Mus musculus GN=Rplp0 PE=1 SV=3	40	34195	2	12.9
RN138_MOUSE	E3 ubiquitin-protein ligase RNF138 OS=Mus musculus GN=Rnf138 PE=2 SV=1	24	28280	1	3.7
RN181_MOUSE	E3 ubiquitin-protein ligase RNF181 OS=Mus musculus GN=Rnf181 PE=1 SV=1	42	19088	2	4.8
ROA1_MOUSE	Heterogeneous nuclear ribonucleoprotein A1 OS=Mus musculus GN=Hnrnpa1 PE=1 SV=2	63	34175	1	5.6
ROA2_MOUSE	Heterogeneous nuclear ribonucleoproteins A2/B1 OS=Mus musculus GN=Hnrnpa2b1 PE=1 SV=2	96	37380	4	17
ROA3_MOUSE	Heterogeneous nuclear ribonucleoprotein A3 OS=Mus musculus GN=Hnrnpa3 PE=1 SV=1	120	39628	4	9.2
ROAA_MOUSE	Heterogeneous nuclear ribonucleoprotein A/B OS=Mus musculus GN=Hnrnpab PE=1 SV=1	45	30812	1	4.9
RORB_MOUSE	Nuclear receptor ROR-beta OS=Mus musculus GN=Rorb PE=1 SV=3	28	53084	1	1.9
RPB1_MOUSE	DNA-directed RNA polymerase II subunit RPB1 OS=Mus musculus GN=Polr2a PE=1 SV=3	24	217039	1	0.9
RPB2_MOUSE	DNA-directed RNA polymerase II subunit RPB2 OS=Mus musculus GN=Polr2b PE=1 SV=2	27	133825	1	0.8
RPF1_MOUSE	Ribosome production factor 1 OS=Mus musculus GN=Rpf1 PE=2 SV=2	30	40012	1	7.4
RPN1_MOUSE	Dolichyl-diphosphooligosaccharide--protein glycosyltransferase subunit 1 OS=Mus musculus GN=Rpn1 PE=1 SV=1	199	68486	8	14.8
RRP12_MOUSE	RRP12-like protein OS=Mus musculus GN=Rrp12 PE=1 SV=1	33	143041	1	1.2
RS2_MOUSE	40S ribosomal protein S2 OS=Mus musculus GN=Rps2 PE=1 SV=3	164	31212	10	23.5
RS27A_MOUSE	Ubiquitin-40S ribosomal protein S27a OS=Mus musculus GN=Rps27a PE=1 SV=2	53	17939	2	10.3
RS3_MOUSE	40S ribosomal protein S3 OS=Mus musculus GN=Rps3 PE=1 SV=1	404	26657	16	46.1
RS3A_MOUSE	40S ribosomal protein S3a OS=Mus musculus GN=Rps3a PE=1 SV=3	412	29866	24	51.1
RS4X_MOUSE	40S ribosomal protein S4, X isoform OS=Mus musculus GN=Rps4x PE=1 SV=2	310	29579	20	40.7
RS6_MOUSE	40S ribosomal protein S6 OS=Mus musculus GN=Rps6 PE=1 SV=1	26	28663	1	6.4
RS8_MOUSE	40S ribosomal protein S8 OS=Mus musculus GN=Rps8 PE=1 SV=2	282	24190	10	22.6
RSMB_MOUSE	Small nuclear ribonucleoprotein-associated protein B OS=Mus musculus GN=Snrpb PE=1 SV=1	62	23640	3	12.1
RT30_MOUSE	28S ribosomal protein S30, mitochondrial OS=Mus musculus GN=Mrps30 PE=1 SV=1	50	49908	3	5.4
RTCB_MOUSE	tRNA-splicing ligase RtcB homolog OS=Mus musculus GN=Rtcb PE=1 SV=1	25	55214	1	3.2
RU2A_MOUSE	U2 small nuclear ribonucleoprotein A&apos; OS=Mus musculus GN=Snrpa1 PE=1 SV=2	35	28340	1	4.7
RU2B_MOUSE	U2 small nuclear ribonucleoprotein B&apos;&apos; OS=Mus musculus GN=Snrpb2 PE=1 SV=1	25	25307	1	3.6
RUSD4_MOUSE	RNA pseudouridylate synthase domain-containing protein 4 OS=Mus musculus GN=Rpusd4 PE=2 SV=1	43	42381	2	6.9
RUVB1_MOUSE	RuvB-like 1 OS=Mus musculus GN=Ruvbl1 PE=1 SV=1	64	50182	4	12.9
RUVB2_MOUSE	RuvB-like 2 OS=Mus musculus GN=Ruvbl2 PE=1 SV=3	44	51081	1	2.6
S12A6_MOUSE	Solute carrier family 12 member 6 OS=Mus musculus GN=Slc12a6 PE=1 SV=2	36	127444	4	2.3
S12A9_MOUSE	Solute carrier family 12 member 9 OS=Mus musculus GN=Slc12a9 PE=1 SV=2	88	96268	4	6.6
S15A4_MOUSE	Solute carrier family 15 member 4 OS=Mus musculus GN=Slc15a4 PE=1 SV=1	40	62216	1	2.3
S23IP_MOUSE	SEC23-interacting protein OS=Mus musculus GN=Sec23ip PE=1 SV=2	116	110711	7	8.1
S28A2_MOUSE	Sodium/nucleoside cotransporter 2 OS=Mus musculus GN=Slc28a2 PE=1 SV=2	27	72868	2	4.2
S38A9_MOUSE	Sodium-coupled neutral amino acid transporter 9 OS=Mus musculus GN=Slc38a9 PE=1 SV=1	29	63351	1	4.6
SAE1_MOUSE	SUMO-activating enzyme subunit 1 OS=Mus musculus GN=Sae1 PE=1 SV=1	25	38596	1	3.1
SAMH1_MOUSE	Deoxynucleoside triphosphate triphosphohydrolase SAMHD1 OS=Mus musculus GN=Samhd1 PE=1 SV=2	65	72604	3	3.5
SAPL1_MOUSE	Proactivator polypeptide-like 1 OS=Mus musculus GN=Psapl1 PE=1 SV=2	25	57023	1	1.1
SARM1_MOUSE	Sterile alpha and TIR motif-containing protein 1 OS=Mus musculus GN=Sarm1 PE=1 SV=1	31	79556	1	1
SARNP_MOUSE	SAP domain-containing ribonucleoprotein OS=Mus musculus GN=Sarnp PE=1 SV=3	33	23518	1	2.9
SC23A_MOUSE	Protein transport protein Sec23A OS=Mus musculus GN=Sec23a PE=1 SV=2	204	86106	11	18.3
SC23B_MOUSE	Protein transport protein Sec23B OS=Mus musculus GN=Sec23b PE=1 SV=1	215	86382	14	16.8
SC31A_MOUSE	Protein transport protein Sec31A OS=Mus musculus GN=Sec31a PE=1 SV=2	33	133486	1	1.5
SCLT1_MOUSE	Sodium channel and clathrin linker 1 OS=Mus musculus GN=Sclt1 PE=1 SV=1	29	80442	1	2.6
SDA1_MOUSE	Protein SDA1 homolog OS=Mus musculus GN=Sdad1 PE=1 SV=1	25	79508	1	1
SDHA_MOUSE	Succinate dehydrogenase [ubiquinone] flavoprotein subunit, mitochondrial OS=Mus musculus GN=Sdha PE=1 SV=1	34	72539	2	3.6
SEC13_MOUSE	Protein SEC13 homolog OS=Mus musculus GN=Sec13 PE=1 SV=3	39	35543	2	8.7
SEM4D_MOUSE	Semaphorin-4D OS=Mus musculus GN=Sema4d PE=1 SV=2	35	95579	1	1.5
SERA_MOUSE	D-3-phosphoglycerate dehydrogenase OS=Mus musculus GN=Phgdh PE=1 SV=3	25	56549	1	2.4
SF3B1_MOUSE	Splicing factor 3B subunit 1 OS=Mus musculus GN=Sf3b1 PE=1 SV=1	38	145724	1	0.7
SFPQ_MOUSE	Splicing factor, proline- and glutamine-rich OS=Mus musculus GN=Sfpq PE=1 SV=1	352	75394	19	20.7
SFXN1_MOUSE	Sideroflexin-1 OS=Mus musculus GN=Sfxn1 PE=1 SV=3	37	35626	1	4
SFXN3_MOUSE	Sideroflexin-3 OS=Mus musculus GN=Sfxn3 PE=1 SV=1	33	35384	1	4
SIGIR_MOUSE	Single Ig IL-1-related receptor OS=Mus musculus GN=Sigirr PE=1 SV=2	27	46129	1	3.2
SIN3A_MOUSE	Paired amphipathic helix protein Sin3a OS=Mus musculus GN=Sin3a PE=1 SV=3	29	144998	1	0.9
SLAF1_MOUSE	Signaling lymphocytic activation molecule OS=Mus musculus GN=Slamf1 PE=1 SV=1	29	38070	1	3.5
SMCA4_MOUSE	Transcription activator BRG1 OS=Mus musculus GN=Smarca4 PE=1 SV=1	54	181313	1	1
SMCA5_MOUSE	SWI/SNF-related matrix-associated actin-dependent regulator of chromatin subfamily A member 5 OS=Mus musculus GN=Smarca5 PE=1 SV=1	48	121550	4	3.2
SMHD1_MOUSE	Structural maintenance of chromosomes flexible hinge domain-containing protein 1 OS=Mus musculus GN=Smchd1 PE=1 SV=2	83	225506	4	2.5
SMKZ_MOUSE	Sperm motility kinase Z OS=Mus musculus GN=Gm4922 PE=2 SV=1	28	56047	1	1.2
SNUT2_MOUSE	U4/U6.U5 tri-snRNP-associated protein 2 OS=Mus musculus GN=Usp39 PE=1 SV=2	34	65106	1	2.1
SNX2_MOUSE	Sorting nexin-2 OS=Mus musculus GN=Snx2 PE=1 SV=2	25	58435	1	2.7
SON_MOUSE	Protein SON OS=Mus musculus GN=Son PE=1 SV=2	29	265483	1	0.4
SORL_MOUSE	Sortilin-related receptor OS=Mus musculus GN=Sorl1 PE=1 SV=3	201	246928	11	4.6
SP1_MOUSE	Transcription factor Sp1 OS=Mus musculus GN=Sp1 PE=1 SV=2	188	80683	8	8.4
SP110_MOUSE	Sp110 nuclear body protein OS=Mus musculus GN=Sp110 PE=1 SV=1	76	50109	2	4.3
SP130_MOUSE	Histone deacetylase complex subunit SAP130 OS=Mus musculus GN=Sap130 PE=1 SV=2	189	111159	8	6.2
SP2_MOUSE	Transcription factor Sp2 OS=Mus musculus GN=Sp2 PE=2 SV=2	55	64868	2	4.4
SP7_MOUSE	Transcription factor Sp7 OS=Mus musculus GN=Sp7 PE=1 SV=1	26	44690	1	1.4
SPAG5_MOUSE	Sperm-associated antigen 5 OS=Mus musculus GN=Spag5 PE=1 SV=1	27	129912	1	0.6
SPTA1_MOUSE	Spectrin alpha chain, erythrocytic 1 OS=Mus musculus GN=Spta1 PE=1 SV=3	24	279693	1	0.5
STAB2_MOUSE	Stabilin-2 OS=Mus musculus GN=Stab2 PE=1 SV=1	27	277348	1	0.4
STAT1_MOUSE	Signal transducer and activator of transcription 1 OS=Mus musculus GN=Stat1 PE=1 SV=1	34	87142	1	1.7
STK3_MOUSE	Serine/threonine-protein kinase 3 OS=Mus musculus GN=Stk3 PE=1 SV=1	28	56819	1	3.2
STML2_MOUSE	Stomatin-like protein 2, mitochondrial OS=Mus musculus GN=Stoml2 PE=1 SV=1	58	38361	2	7.6
STOM_MOUSE	Erythrocyte band 7 integral membrane protein OS=Mus musculus GN=Stom PE=1 SV=3	50	31355	2	7.7
STT3B_MOUSE	Dolichyl-diphosphooligosaccharide--protein glycosyltransferase subunit STT3B OS=Mus musculus GN=Stt3b PE=1 SV=2	93	93185	4	4.5
STX5_MOUSE	Syntaxin-5 OS=Mus musculus GN=Stx5 PE=1 SV=3	25	39689	1	7
SUH_MOUSE	Recombining binding protein suppressor of hairless OS=Mus musculus GN=Rbpj PE=1 SV=1	36	58500	1	2.1
SURF6_MOUSE	Surfeit locus protein 6 OS=Mus musculus GN=Surf6 PE=1 SV=1	24	41210	1	2.8
SYDC_MOUSE	Aspartate--tRNA ligase, cytoplasmic OS=Mus musculus GN=Dars PE=1 SV=2	37	57111	1	2
SYEP_MOUSE	Bifunctional glutamate/proline--tRNA ligase OS=Mus musculus GN=Eprs PE=1 SV=4	29	169972	1	0.5
SYFA_MOUSE	Phenylalanine--tRNA ligase alpha subunit OS=Mus musculus GN=Farsa PE=1 SV=1	41	57563	2	3.5
SYPL1_MOUSE	Synaptophysin-like protein 1 OS=Mus musculus GN=Sypl1 PE=1 SV=2	26	28881	1	3.4
SYTL2_MOUSE	Synaptotagmin-like protein 2 OS=Mus musculus GN=Sytl2 PE=1 SV=2	25	106740	1	0.6
SYVC_MOUSE	Valine--tRNA ligase OS=Mus musculus GN=Vars PE=1 SV=1	86	140127	3	2.7
T3JAM_MOUSE	TRAF3-interacting JNK-activating modulator OS=Mus musculus GN=Traf3ip3 PE=1 SV=2	42	58528	2	5.8
TADBP_MOUSE	TAR DNA-binding protein 43 OS=Mus musculus GN=Tardbp PE=1 SV=1	66	44519	3	6.5
TAF4B_MOUSE	Transcription initiation factor TFIID subunit 4B OS=Mus musculus GN=Taf4b PE=2 SV=1	36	90028	1	1.8
TARA_MOUSE	TRIO and F-actin-binding protein OS=Mus musculus GN=Triobp PE=1 SV=3	27	223232	1	0.3
TBA1A_MOUSE	Tubulin alpha-1A chain OS=Mus musculus GN=Tuba1a PE=1 SV=1	28	50104	1	3.3
TBA1B_MOUSE	Tubulin alpha-1B chain OS=Mus musculus GN=Tuba1b PE=1 SV=2	154	50120	6	20.4
TBB4B_MOUSE	Tubulin beta-4B chain OS=Mus musculus GN=Tubb4b PE=1 SV=1	188	49799	8	17.5
TBB5_MOUSE	Tubulin beta-5 chain OS=Mus musculus GN=Tubb5 PE=1 SV=1	188	49639	8	17.6
TBL1R_MOUSE	F-box-like/WD repeat-containing protein TBL1XR1 OS=Mus musculus GN=Tbl1xr1 PE=1 SV=1	38	55626	1	4.5
TCOF_MOUSE	Treacle protein OS=Mus musculus GN=Tcof1 PE=1 SV=1	26	134921	1	0.8
TCPB_MOUSE	T-complex protein 1 subunit beta OS=Mus musculus GN=Cct2 PE=1 SV=4	26	57441	1	1.3
TCPH_MOUSE	T-complex protein 1 subunit eta OS=Mus musculus GN=Cct7 PE=1 SV=1	27	59614	1	1.3
TCPQ_MOUSE	T-complex protein 1 subunit theta OS=Mus musculus GN=Cct8 PE=1 SV=3	24	59518	1	1.8
TCRG1_MOUSE	Transcription elongation regulator 1 OS=Mus musculus GN=Tcerg1 PE=1 SV=2	332	123710	21	16.1
TGRM2_MOUSE	TOG array regulator of axonemal microtubules protein 2 OS=Mus musculus GN=Togaram2 PE=2 SV=1	41	108907	1	0.7
THA11_MOUSE	THAP domain-containing protein 11 OS=Mus musculus GN=Thap11 PE=1 SV=1	28	33255	1	2.6
THOC4_MOUSE	THO complex subunit 4 OS=Mus musculus GN=Alyref PE=1 SV=3	39	26924	3	11
TIF1B_MOUSE	Transcription intermediary factor 1-beta OS=Mus musculus GN=Trim28 PE=1 SV=3	25	88791	1	2
TLN1_MOUSE	Talin-1 OS=Mus musculus GN=Tln1 PE=1 SV=2	32	269653	2	1.6
TLR9_MOUSE	Toll-like receptor 9 OS=Mus musculus GN=Tlr9 PE=1 SV=3	33	116339	2	0.7
TNKS1_MOUSE	Tankyrase-1 OS=Mus musculus GN=Tnks PE=1 SV=1	30	140856	1	0.6
TPC10_MOUSE	Trafficking protein particle complex subunit 10 OS=Mus musculus GN=Trappc10 PE=1 SV=2	26	141499	1	0.7
TPC2_MOUSE	Two pore calcium channel protein 2 OS=Mus musculus GN=Tpcn2 PE=1 SV=1	30	83541	1	1.2
TPIS_MOUSE	Triosephosphate isomerase OS=Mus musculus GN=Tpi1 PE=1 SV=4	35	32171	1	4
TR34A_MOUSE	Tripartite motif-containing protein 34A OS=Mus musculus GN=Trim34a PE=2 SV=2	40	55872	1	2.1
TRFL_MOUSE	Lactotransferrin OS=Mus musculus GN=Ltf PE=1 SV=4	150	77788	8	12.6
TRPV2_MOUSE	Transient receptor potential cation channel subfamily V member 2 OS=Mus musculus GN=Trpv2 PE=1 SV=2	49	85910	1	2.1
TRRAP_MOUSE	Transformation/transcription domain-associated protein OS=Mus musculus GN=Trrap PE=1 SV=2	31	291370	1	0.6
TS101_MOUSE	Tumor susceptibility gene 101 protein OS=Mus musculus GN=Tsg101 PE=1 SV=2	26	44096	1	3.1
TSN31_MOUSE	Tetraspanin-31 OS=Mus musculus GN=Tspan31 PE=1 SV=1	35	22679	1	5.7
TSP1_MOUSE	Thrombospondin-1 OS=Mus musculus GN=Thbs1 PE=1 SV=1	239	129564	11	9.7
TSR1_MOUSE	Pre-rRNA-processing protein TSR1 homolog OS=Mus musculus GN=Tsr1 PE=1 SV=1	58	92047	3	5
TTBK1_MOUSE	Tau-tubulin kinase 1 OS=Mus musculus GN=Ttbk1 PE=1 SV=3	28	141526	1	1.1
TXTP_MOUSE	Tricarboxylate transport protein, mitochondrial OS=Mus musculus GN=Slc25a1 PE=1 SV=1	25	33910	1	2.6
U2AF1_MOUSE	Splicing factor U2AF 35 kDa subunit OS=Mus musculus GN=U2af1 PE=1 SV=4	31	27797	1	3.3
U2AF2_MOUSE	Splicing factor U2AF 65 kDa subunit OS=Mus musculus GN=U2af2 PE=1 SV=3	63	53483	2	10.1
U520_MOUSE	U5 small nuclear ribonucleoprotein 200 kDa helicase OS=Mus musculus GN=Snrnp200 PE=1 SV=1	60	244392	4	2.3
U5S1_MOUSE	116 kDa U5 small nuclear ribonucleoprotein component OS=Mus musculus GN=Eftud2 PE=1 SV=1	68	109291	3	3.3
UACA_MOUSE	Uveal autoantigen with coiled-coil domains and ankyrin repeats OS=Mus musculus GN=Uaca PE=1 SV=2	25	160714	1	0.6
UBAP2_MOUSE	Ubiquitin-associated protein 2 OS=Mus musculus GN=Ubap2 PE=1 SV=1	88	117894	2	2.9
UBP2L_MOUSE	Ubiquitin-associated protein 2-like OS=Mus musculus GN=Ubap2l PE=1 SV=1	139	116728	8	6.9
UBQL2_MOUSE	Ubiquilin-2 OS=Mus musculus GN=Ubqln2 PE=1 SV=2	58	67308	1	2.5
ULK4_MOUSE	Serine/threonine-protein kinase ULK4 OS=Mus musculus GN=Ulk4 PE=1 SV=2	30	145250	1	0.8
UN93B_MOUSE	Protein unc-93 homolog B1 OS=Mus musculus GN=Unc93b1 PE=1 SV=2	26	66937	1	2.8
UNC80_MOUSE	Protein unc-80 homolog OS=Mus musculus GN=Unc80 PE=1 SV=2	28	363275	1	0.2
URP2_MOUSE	Fermitin family homolog 3 OS=Mus musculus GN=Fermt3 PE=1 SV=1	27	75587	1	2
UT14A_MOUSE	U3 small nucleolar RNA-associated protein 14 homolog A OS=Mus musculus GN=Utp14a PE=1 SV=1	28	87212	1	0.9
UXS1_MOUSE	UDP-glucuronic acid decarboxylase 1 OS=Mus musculus GN=Uxs1 PE=1 SV=1	26	47523	1	1.7
VA0D1_MOUSE	V-type proton ATPase subunit d 1 OS=Mus musculus GN=Atp6v0d1 PE=1 SV=2	51	40275	1	3.7
VAPA_MOUSE	Vesicle-associated membrane protein-associated protein A OS=Mus musculus GN=Vapa PE=1 SV=2	27	27837	1	4.8
VATA_MOUSE	V-type proton ATPase catalytic subunit A OS=Mus musculus GN=Atp6v1a PE=1 SV=2	36	68283	1	2.4
VATB2_MOUSE	V-type proton ATPase subunit B, brain isoform OS=Mus musculus GN=Atp6v1b2 PE=1 SV=1	49	56515	2	4.5
VDR_MOUSE	Vitamin D3 receptor OS=Mus musculus GN=Vdr PE=1 SV=2	27	47803	1	2.4
VGFR1_MOUSE	Vascular endothelial growth factor receptor 1 OS=Mus musculus GN=Flt1 PE=1 SV=1	25	149781	1	0.8
VIGLN_MOUSE	Vigilin OS=Mus musculus GN=Hdlbp PE=1 SV=1	25	141655	1	0.6
VIME_MOUSE	Vimentin OS=Mus musculus GN=Vim PE=1 SV=3	208	53655	16	30
VPS50_MOUSE	Syndetin OS=Mus musculus GN=Vps50 PE=1 SV=2	26	111104	1	0.7
VSX2_MOUSE	Visual system homeobox 2 OS=Mus musculus GN=Vsx2 PE=1 SV=1	27	39411	1	2.2
VTI1B_MOUSE	Vesicle transport through interaction with t-SNAREs homolog 1B OS=Mus musculus GN=Vti1b PE=1 SV=1	29	26697	1	4.3
VWF_MOUSE	von Willebrand factor OS=Mus musculus GN=Vwf PE=1 SV=2	36	309063	1	0.5
WASF2_MOUSE	Wiskott-Aldrich syndrome protein family member 2 OS=Mus musculus GN=Wasf2 PE=1 SV=1	31	54040	1	2.6
WDR5_MOUSE	WD repeat-containing protein 5 OS=Mus musculus GN=Wdr5 PE=1 SV=1	77	36565	3	11.1
WDR82_MOUSE	WD repeat-containing protein 82 OS=Mus musculus GN=Wdr82 PE=1 SV=1	48	35056	2	8.6
WIPI2_MOUSE	WD repeat domain phosphoinositide-interacting protein 2 OS=Mus musculus GN=Wipi2 PE=1 SV=1	38	48446	2	2
WNK1_MOUSE	Serine/threonine-protein kinase WNK1 OS=Mus musculus GN=Wnk1 PE=1 SV=2	171	250779	10	4.5
WWP2_MOUSE	NEDD4-like E3 ubiquitin-protein ligase WWP2 OS=Mus musculus GN=Wwp2 PE=1 SV=1	33	98699	1	1.5
XYLT1_MOUSE	Xylosyltransferase 1 OS=Mus musculus GN=Xylt1 PE=2 SV=1	45	107230	1	1.8
YBOX1_MOUSE	Nuclease-sensitive element-binding protein 1 OS=Mus musculus GN=Ybx1 PE=1 SV=3	73	35709	1	9.3
YETS4_MOUSE	YEATS domain-containing protein 4 OS=Mus musculus GN=Yeats4 PE=2 SV=1	38	26513	1	4.8
ZFP1_MOUSE	Zinc finger protein 1 OS=Mus musculus GN=Zfp1 PE=2 SV=3	26	46481	1	1.7
ZFP37_MOUSE	Zinc finger protein 37 OS=Mus musculus GN=Zfp37 PE=2 SV=4	28	67184	1	1.2
ZFR_MOUSE	Zinc finger RNA-binding protein OS=Mus musculus GN=Zfr PE=1 SV=2	164	116786	7	7.4
ZN207_MOUSE	BUB3-interacting and GLEBS motif-containing protein ZNF207 OS=Mus musculus GN=Znf207 PE=1 SV=1	46	52758	1	2.6
ZN526_MOUSE	Zinc finger protein 526 OS=Mus musculus GN=Znf526 PE=2 SV=1	24	73923	1	1.5
ZN536_MOUSE	Zinc finger protein 536 OS=Mus musculus GN=Znf536 PE=2 SV=1	30	141487	1	0.6
ZN592_MOUSE	Zinc finger protein 592 OS=Mus musculus GN=Znf592 PE=1 SV=3	32	137427	1	0.9
ZSWM8_MOUSE	Zinc finger SWIM domain-containing protein 8 OS=Mus musculus GN=Zswim8 PE=1 SV=1	32	196937	1	0.5

## Sheet: BKO
Protein ID	Description	score	m.w.	# peptides	coverage(%)
1433T_MOUSE	14-3-3 protein theta OS=Mus musculus GN=Ywhaq PE=1 SV=1	48	27761	1	5.7
1433Z_MOUSE	14-3-3 protein zeta/delta OS=Mus musculus GN=Ywhaz PE=1 SV=1	34	27754	1	5.7
ACTB_MOUSE	Actin, cytoplasmic 1 OS=Mus musculus GN=Actb PE=1 SV=1	258	41710	13	28.3
ADRM1_MOUSE	Proteasomal ubiquitin receptor ADRM1 OS=Mus musculus GN=Adrm1 PE=1 SV=2	27	42034	1	3.9
ADT2_MOUSE	ADP/ATP translocase 2 OS=Mus musculus GN=Slc25a5 PE=1 SV=3	82	32910	3	7
ALBU_MOUSE	Serum albumin OS=Mus musculus GN=Alb PE=1 SV=3	32	68648	1	2.1
ARPIN_MOUSE	Arpin OS=Mus musculus GN=Arpin PE=1 SV=1	29	25178	1	4.4
ASAP2_MOUSE	Arf-GAP with SH3 domain, ANK repeat and PH domain-containing protein 2 OS=Mus musculus GN=Asap2 PE=1 SV=3	33	106738	1	0.8
ATPA_MOUSE	ATP synthase subunit alpha, mitochondrial OS=Mus musculus GN=Atp5a1 PE=1 SV=1	49	59716	1	2.7
ATPB_MOUSE	ATP synthase subunit beta, mitochondrial OS=Mus musculus GN=Atp5b PE=1 SV=2	30	56265	1	2.1
ATPG_MOUSE	ATP synthase subunit gamma, mitochondrial OS=Mus musculus GN=Atp5c1 PE=1 SV=1	44	32865	1	3.4
B3A2_MOUSE	Anion exchange protein 2 OS=Mus musculus GN=Slc4a2 PE=1 SV=1	24	136728	1	0.8
BEGIN_MOUSE	Brain-enriched guanylate kinase-associated protein OS=Mus musculus GN=Begain PE=1 SV=2	25	65269	1	1.2
BUB3_MOUSE	Mitotic checkpoint protein BUB3 OS=Mus musculus GN=Bub3 PE=1 SV=2	83	36931	6	20.9
CCD18_MOUSE	Coiled-coil domain-containing protein 18 OS=Mus musculus GN=Ccdc18 PE=1 SV=1	24	169636	1	0.7
CCDC7_MOUSE	Coiled-coil domain-containing protein 7 OS=Mus musculus GN=Ccdc7 PE=2 SV=1	25	42488	1	1.9
CD19_MOUSE	B-lymphocyte antigen CD19 OS=Mus musculus GN=Cd19 PE=1 SV=3	26	60111	1	2.6
CD68_MOUSE	Macrosialin OS=Mus musculus GN=Cd68 PE=1 SV=1	37	34796	1	2.8
CDC5L_MOUSE	Cell division cycle 5-like protein OS=Mus musculus GN=Cdc5l PE=1 SV=2	26	92133	1	1.1
CE295_MOUSE	Centrosomal protein of 295 kDa OS=Mus musculus GN=Cep295 PE=1 SV=3	30	272611	1	0.4
CE57L_MOUSE	Centrosomal protein CEP57L1 OS=Mus musculus GN=Cep57l1 PE=2 SV=1	24	46761	1	3
CEPT1_MOUSE	Choline/ethanolaminephosphotransferase 1 OS=Mus musculus GN=Cept1 PE=1 SV=1	25	46404	1	2.9
CH60_MOUSE	60 kDa heat shock protein, mitochondrial OS=Mus musculus GN=Hspd1 PE=1 SV=1	37	60917	1	4.4
CLAP2_MOUSE	CLIP-associating protein 2 OS=Mus musculus GN=Clasp2 PE=1 SV=1	26	140652	1	0.9
CLCB_MOUSE	Clathrin light chain B OS=Mus musculus GN=Cltb PE=1 SV=1	25	25156	1	3.1
CND2_MOUSE	Condensin complex subunit 2 OS=Mus musculus GN=Ncaph PE=1 SV=1	27	82251	1	1.6
CNTP2_MOUSE	Contactin-associated protein-like 2 OS=Mus musculus GN=Cntnap2 PE=1 SV=2	36	148103	2	0.5
CO6A5_MOUSE	Collagen alpha-5(VI) chain OS=Mus musculus GN=Col6a5 PE=1 SV=4	28	289394	1	0.3
COR1A_MOUSE	Coronin-1A OS=Mus musculus GN=Coro1a PE=1 SV=5	35	50957	2	4.1
CR3L1_MOUSE	Cyclic AMP-responsive element-binding protein 3-like protein 1 OS=Mus musculus GN=Creb3l1 PE=1 SV=2	26	56923	1	1.3
CRHBP_MOUSE	Corticotropin-releasing factor-binding protein OS=Mus musculus GN=Crhbp PE=2 SV=1	27	36024	1	2.8
CROCC_MOUSE	Rootletin OS=Mus musculus GN=Crocc PE=1 SV=2	30	226809	1	0.5
DDX17_MOUSE	Probable ATP-dependent RNA helicase DDX17 OS=Mus musculus GN=Ddx17 PE=1 SV=1	184	72354	6	9.2
DDX3L_MOUSE	Putative ATP-dependent RNA helicase Pl10 OS=Mus musculus GN=D1Pas1 PE=1 SV=1	36	73095	1	1.7
DDX47_MOUSE	Probable ATP-dependent RNA helicase DDX47 OS=Mus musculus GN=Ddx47 PE=2 SV=2	39	50607	2	5.3
DDX5_MOUSE	Probable ATP-dependent RNA helicase DDX5 OS=Mus musculus GN=Ddx5 PE=1 SV=2	380	69247	15	18.4
DDX6_MOUSE	Probable ATP-dependent RNA helicase DDX6 OS=Mus musculus GN=Ddx6 PE=1 SV=1	33	54157	1	4.1
DHB12_MOUSE	Very-long-chain 3-oxoacyl-CoA reductase OS=Mus musculus GN=Hsd17b12 PE=1 SV=1	28	34719	1	1.9
DHX15_MOUSE	Pre-mRNA-splicing factor ATP-dependent RNA helicase DHX15 OS=Mus musculus GN=Dhx15 PE=1 SV=2	25	90949	1	1.6
DIDO1_MOUSE	Death-inducer obliterator 1 OS=Mus musculus GN=Dido1 PE=1 SV=4	28	247024	1	0.7
DMAP1_MOUSE	DNA methyltransferase 1-associated protein 1 OS=Mus musculus GN=Dmap1 PE=1 SV=1	44	53097	1	2.6
DNJA2_MOUSE	DnaJ homolog subfamily A member 2 OS=Mus musculus GN=Dnaja2 PE=1 SV=1	30	45717	1	2.4
ECI2_MOUSE	Enoyl-CoA delta isomerase 2, mitochondrial OS=Mus musculus GN=Eci2 PE=1 SV=2	30	43240	1	3.8
EF1A1_MOUSE	Elongation factor 1-alpha 1 OS=Mus musculus GN=Eef1a1 PE=1 SV=3	51	50082	3	5.6
EFTU_MOUSE	Elongation factor Tu, mitochondrial OS=Mus musculus GN=Tufm PE=1 SV=1	42	49477	1	2.2
EMIL1_MOUSE	EMILIN-1 OS=Mus musculus GN=Emilin1 PE=1 SV=1	24	107518	1	1.2
EMSY_MOUSE	BRCA2-interacting transcriptional repressor EMSY OS=Mus musculus GN=Emsy PE=1 SV=2	26	135208	1	0.8
ENOA_MOUSE	Alpha-enolase OS=Mus musculus GN=Eno1 PE=1 SV=3	44	47111	2	7.8
EP400_MOUSE	E1A-binding protein p400 OS=Mus musculus GN=Ep400 PE=1 SV=3	42	336970	2	0.8
EWS_MOUSE	RNA-binding protein EWS OS=Mus musculus GN=Ewsr1 PE=1 SV=2	81	68420	3	6.7
EZRI_MOUSE	Ezrin OS=Mus musculus GN=Ezr PE=1 SV=3	38	69364	1	1.2
FA83D_MOUSE	Protein FAM83D OS=Mus musculus GN=Fam83d PE=2 SV=1	25	64284	1	1.9
FBRL_MOUSE	rRNA 2&apos;-O-methyltransferase fibrillarin OS=Mus musculus GN=Fbl PE=1 SV=2	55	34286	3	10.1
FCGR2_MOUSE	Low affinity immunoglobulin gamma Fc region receptor II OS=Mus musculus GN=Fcgr2 PE=1 SV=2	70	36673	3	8.2
FCRL5_MOUSE	Fc receptor-like protein 5 OS=Mus musculus GN=Fcrl5 PE=1 SV=3	94	66736	3	4
FNDC7_MOUSE	Fibronectin type III domain-containing protein 7 OS=Mus musculus GN=Fndc7 PE=2 SV=1	24	78091	1	1.1
FNIP1_MOUSE	Folliculin-interacting protein 1 OS=Mus musculus GN=Fnip1 PE=1 SV=1	24	130043	1	0.5
G3P_MOUSE	Glyceraldehyde-3-phosphate dehydrogenase OS=Mus musculus GN=Gapdh PE=1 SV=2	117	35787	5	12.9
G6PT3_MOUSE	Glucose-6-phosphate exchanger SLC37A2 OS=Mus musculus GN=Slc37a2 PE=1 SV=1	45	55037	1	2.4
GBRB1_MOUSE	Gamma-aminobutyric acid receptor subunit beta-1 OS=Mus musculus GN=Gabrb1 PE=1 SV=1	27	54066	1	1.3
GNAI2_MOUSE	Guanine nucleotide-binding protein G(i) subunit alpha-2 OS=Mus musculus GN=Gnai2 PE=1 SV=5	53	40463	2	7.3
GPNMB_MOUSE	Transmembrane glycoprotein NMB OS=Mus musculus GN=Gpnmb PE=1 SV=2	32	63635	1	1.2
GRP78_MOUSE	78 kDa glucose-regulated protein OS=Mus musculus GN=Hspa5 PE=1 SV=3	133	72377	9	15.7
GTF2I_MOUSE	General transcription factor II-I OS=Mus musculus GN=Gtf2i PE=1 SV=3	33	112195	1	1.1
H12_MOUSE	Histone H1.2 OS=Mus musculus GN=Hist1h1c PE=1 SV=2	264	21254	11	27.8
H14_MOUSE	Histone H1.4 OS=Mus musculus GN=Hist1h1e PE=1 SV=2	158	21964	6	16.9
H15_MOUSE	Histone H1.5 OS=Mus musculus GN=Hist1h1b PE=1 SV=2	73	22562	3	12.1
H1T_MOUSE	Histone H1t OS=Mus musculus GN=Hist1h1t PE=1 SV=4	39	21527	1	5.3
H2A1B_MOUSE	Histone H2A type 1-B OS=Mus musculus GN=Hist1h2ab PE=1 SV=1	27	14127	1	6.9
HABP4_MOUSE	Intracellular hyaluronan-binding protein 4 OS=Mus musculus GN=Habp4 PE=1 SV=2	27	45896	1	1.5
HCFC1_MOUSE	Host cell factor 1 OS=Mus musculus GN=Hcfc1 PE=1 SV=2	327	210306	14	7.5
HEXB_MOUSE	Beta-hexosaminidase subunit beta OS=Mus musculus GN=Hexb PE=1 SV=2	29	61077	1	2.8
HG2A_MOUSE	H-2 class II histocompatibility antigen gamma chain OS=Mus musculus GN=Cd74 PE=1 SV=3	26	31537	1	3.6
HNRPD_MOUSE	Heterogeneous nuclear ribonucleoprotein D0 OS=Mus musculus GN=Hnrnpd PE=1 SV=2	33	38330	2	3.9
HNRPL_MOUSE	Heterogeneous nuclear ribonucleoprotein L OS=Mus musculus GN=Hnrnpl PE=1 SV=2	25	63923	1	4.4
HNRPM_MOUSE	Heterogeneous nuclear ribonucleoprotein M OS=Mus musculus GN=Hnrnpm PE=1 SV=3	81	77597	6	8.9
HNRPU_MOUSE	Heterogeneous nuclear ribonucleoprotein U OS=Mus musculus GN=Hnrnpu PE=1 SV=1	308	87863	17	15.1
HP1B3_MOUSE	Heterochromatin protein 1-binding protein 3 OS=Mus musculus GN=Hp1bp3 PE=1 SV=1	26	60829	1	1.6
HS90A_MOUSE	Heat shock protein HSP 90-alpha OS=Mus musculus GN=Hsp90aa1 PE=1 SV=4	31	84735	1	1.8
HSP7C_MOUSE	Heat shock cognate 71 kDa protein OS=Mus musculus GN=Hspa8 PE=1 SV=1	128	70827	10	20.1
HYOU1_MOUSE	Hypoxia up-regulated protein 1 OS=Mus musculus GN=Hyou1 PE=1 SV=1	131	111112	11	13.1
ICAM1_MOUSE	Intercellular adhesion molecule 1 OS=Mus musculus GN=Icam1 PE=1 SV=1	28	58807	1	1.9
IF2B_MOUSE	Eukaryotic translation initiation factor 2 subunit 2 OS=Mus musculus GN=Eif2s2 PE=1 SV=1	52	38068	1	3
IF4A1_MOUSE	Eukaryotic initiation factor 4A-I OS=Mus musculus GN=Eif4a1 PE=1 SV=1	24	46125	1	2.5
IFIX_MOUSE	Pyrin and HIN domain-containing protein 1 OS=Mus musculus GN=Pyhin1 PE=1 SV=1	25	46857	1	3.1
IGHM_MOUSE	Ig mu chain C region OS=Mus musculus GN=Ighm PE=1 SV=2	266	49940	7	12.8
IL21R_MOUSE	Interleukin-21 receptor OS=Mus musculus GN=Il21r PE=2 SV=1	26	58317	1	1.3
ILEUA_MOUSE	Leukocyte elastase inhibitor A OS=Mus musculus GN=Serpinb1a PE=1 SV=1	71	42548	1	2.9
IMB1_MOUSE	Importin subunit beta-1 OS=Mus musculus GN=Kpnb1 PE=1 SV=2	33	97122	2	1.9
INSRR_MOUSE	Insulin receptor-related protein OS=Mus musculus GN=Insrr PE=1 SV=2	24	144782	1	0.5
INT4_MOUSE	Integrator complex subunit 4 OS=Mus musculus GN=Ints4 PE=1 SV=1	31	108124	1	0.9
IQGA1_MOUSE	Ras GTPase-activating-like protein IQGAP1 OS=Mus musculus GN=Iqgap1 PE=1 SV=2	98	188624	7	4.2
ITAM_MOUSE	Integrin alpha-M OS=Mus musculus GN=Itgam PE=1 SV=2	64	127400	3	2.7
ITB2_MOUSE	Integrin beta-2 OS=Mus musculus GN=Itgb2 PE=1 SV=2	125	84970	5	7.9
KCAB1_MOUSE	Voltage-gated potassium channel subunit beta-1 OS=Mus musculus GN=Kcnab1 PE=1 SV=2	30	44694	2	1.5
KINH_MOUSE	Kinesin-1 heavy chain OS=Mus musculus GN=Kif5b PE=1 SV=3	37	109484	1	1.7
KPYM_MOUSE	Pyruvate kinase PKM OS=Mus musculus GN=Pkm PE=1 SV=4	28	57808	1	2.1
LAMP1_MOUSE	Lysosome-associated membrane glycoprotein 1 OS=Mus musculus GN=Lamp1 PE=1 SV=2	101	43837	3	5.7
LBR_MOUSE	Lamin-B receptor OS=Mus musculus GN=Lbr PE=1 SV=2	68	71395	2	4.3
LCAP_MOUSE	Leucyl-cystinyl aminopeptidase OS=Mus musculus GN=Lnpep PE=1 SV=1	76	117229	5	4.2
LEG9_MOUSE	Galectin-9 OS=Mus musculus GN=Lgals9 PE=1 SV=1	78	40010	3	9.3
LEUK_MOUSE	Leukosialin OS=Mus musculus GN=Spn PE=1 SV=1	34	40014	1	4.1
LMNB1_MOUSE	Lamin-B1 OS=Mus musculus GN=Lmnb1 PE=1 SV=3	60	66745	1	1.7
LR75B_MOUSE	Leucine-rich repeat-containing protein 75B OS=Mus musculus GN=Lrrc75b PE=2 SV=1	26	34139	1	3.6
LRC39_MOUSE	Leucine-rich repeat-containing protein 39 OS=Mus musculus GN=Lrrc39 PE=1 SV=1	28	39036	1	3.6
LRP1_MOUSE	Prolow-density lipoprotein receptor-related protein 1 OS=Mus musculus GN=Lrp1 PE=1 SV=1	31	504411	1	0.2
LSP1_MOUSE	Lymphocyte-specific protein 1 OS=Mus musculus GN=Lsp1 PE=1 SV=2	38	36692	1	3.9
MAGT1_MOUSE	Magnesium transporter protein 1 OS=Mus musculus GN=Magt1 PE=1 SV=1	53	37944	3	5.4
MCFD2_MOUSE	Multiple coagulation factor deficiency protein 2 homolog OS=Mus musculus GN=Mcfd2 PE=1 SV=1	26	16158	1	5.5
MIA3_MOUSE	Melanoma inhibitory activity protein 3 OS=Mus musculus GN=Mia3 PE=1 SV=2	33	213544	1	0.4
MK01_MOUSE	Mitogen-activated protein kinase 1 OS=Mus musculus GN=Mapk1 PE=1 SV=3	29	41249	1	2.5
MMRN1_MOUSE	Multimerin-1 OS=Mus musculus GN=Mmrn1 PE=1 SV=2	30	136020	1	0.7
MPEG1_MOUSE	Macrophage-expressed gene 1 protein OS=Mus musculus GN=Mpeg1 PE=1 SV=1	37	78340	2	2.4
MYO1F_MOUSE	Unconventional myosin-If OS=Mus musculus GN=Myo1f PE=1 SV=1	27	125868	1	1.4
NAGAB_MOUSE	Alpha-N-acetylgalactosaminidase OS=Mus musculus GN=Naga PE=1 SV=2	41	47204	1	2.7
NDUF4_MOUSE	NADH dehydrogenase [ubiquinone] 1 alpha subcomplex assembly factor 4 OS=Mus musculus GN=Ndufaf4 PE=1 SV=1	30	20070	1	4
NFYA_MOUSE	Nuclear transcription factor Y subunit alpha OS=Mus musculus GN=Nfya PE=1 SV=2	29	36756	1	5.5
NONO_MOUSE	Non-POU domain-containing octamer-binding protein OS=Mus musculus GN=Nono PE=1 SV=3	109	54506	7	23.7
NPC1_MOUSE	Niemann-Pick C1 protein OS=Mus musculus GN=Npc1 PE=1 SV=2	45	142791	2	0.9
NPM_MOUSE	Nucleophosmin OS=Mus musculus GN=Npm1 PE=1 SV=1	29	32540	2	5.5
NU214_MOUSE	Nuclear pore complex protein Nup214 OS=Mus musculus GN=Nup214 PE=1 SV=2	55	212847	2	1.4
NUP54_MOUSE	Nuclear pore complex protein Nup54 OS=Mus musculus GN=Nup54 PE=1 SV=1	59	55697	3	4.5
NXF1_MOUSE	Nuclear RNA export factor 1 OS=Mus musculus GN=Nxf1 PE=1 SV=3	29	70256	1	1.6
OGT1_MOUSE	UDP-N-acetylglucosamine--peptide N-acetylglucosaminyltransferase 110 kDa subunit OS=Mus musculus GN=Ogt PE=1 SV=2	32	116877	2	2
PAIRB_MOUSE	Plasminogen activator inhibitor 1 RNA-binding protein OS=Mus musculus GN=Serbp1 PE=1 SV=2	78	44687	2	7.1
PAX5_MOUSE	Paired box protein Pax-5 OS=Mus musculus GN=Pax5 PE=1 SV=1	87	42205	2	7.4
PCBP1_MOUSE	Poly(rC)-binding protein 1 OS=Mus musculus GN=Pcbp1 PE=1 SV=1	92	37474	4	15.4
PCMD1_MOUSE	Protein-L-isoaspartate O-methyltransferase domain-containing protein 1 OS=Mus musculus GN=Pcmtd1 PE=1 SV=1	28	40668	1	2
PCX4_MOUSE	Pecanex-like protein 4 OS=Mus musculus GN=Pcnx4 PE=2 SV=2	25	131158	1	0.8
PDIP3_MOUSE	Polymerase delta-interacting protein 3 OS=Mus musculus GN=Poldip3 PE=1 SV=1	28	46104	1	4
PERM_MOUSE	Myeloperoxidase OS=Mus musculus GN=Mpo PE=1 SV=2	236	81130	10	9.1
PHB_MOUSE	Prohibitin OS=Mus musculus GN=Phb PE=1 SV=1	50	29802	2	8.5
PHB2_MOUSE	Prohibitin-2 OS=Mus musculus GN=Phb2 PE=1 SV=1	53	33276	3	9.4
PLD4_MOUSE	Phospholipase D4 OS=Mus musculus GN=Pld4 PE=1 SV=1	108	56118	4	8.5
PO210_MOUSE	Nuclear pore membrane glycoprotein 210 OS=Mus musculus GN=Nup210 PE=1 SV=2	31	203973	1	0.4
PO2F1_MOUSE	POU domain, class 2, transcription factor 1 OS=Mus musculus GN=Pou2f1 PE=1 SV=3	39	79499	1	2.3
PRC2C_MOUSE	Protein PRRC2C OS=Mus musculus GN=Prrc2c PE=1 SV=3	39	310703	1	0.6
PRP31_MOUSE	U4/U6 small nuclear ribonucleoprotein Prp31 OS=Mus musculus GN=Prpf31 PE=1 SV=3	46	55395	1	2.6
PTN14_MOUSE	Tyrosine-protein phosphatase non-receptor type 14 OS=Mus musculus GN=Ptpn14 PE=1 SV=2	30	134956	1	0.7
PTPRC_MOUSE	Receptor-type tyrosine-protein phosphatase C OS=Mus musculus GN=Ptprc PE=1 SV=3	426	144514	26	13.6
PTPRJ_MOUSE	Receptor-type tyrosine-protein phosphatase eta OS=Mus musculus GN=Ptprj PE=1 SV=2	28	136683	1	1
QCR2_MOUSE	Cytochrome b-c1 complex subunit 2, mitochondrial OS=Mus musculus GN=Uqcrc2 PE=1 SV=1	25	48205	1	3.1
RAN_MOUSE	GTP-binding nuclear protein Ran OS=Mus musculus GN=Ran PE=1 SV=3	102	24408	4	20.8
RBBP4_MOUSE	Histone-binding protein RBBP4 OS=Mus musculus GN=Rbbp4 PE=1 SV=5	27	47626	1	3.1
RBM26_MOUSE	RNA-binding protein 26 OS=Mus musculus GN=Rbm26 PE=1 SV=2	43	114073	2	2.7
RBM27_MOUSE	RNA-binding protein 27 OS=Mus musculus GN=Rbm27 PE=1 SV=3	48	118479	3	4.3
RBM39_MOUSE	RNA-binding protein 39 OS=Mus musculus GN=Rbm39 PE=1 SV=2	33	59370	1	2.1
RBP1_MOUSE	RalA-binding protein 1 OS=Mus musculus GN=Ralbp1 PE=1 SV=4	38	74997	1	1.2
RCC2_MOUSE	Protein RCC2 OS=Mus musculus GN=Rcc2 PE=1 SV=1	29	55948	1	1.3
RL13_MOUSE	60S ribosomal protein L13 OS=Mus musculus GN=Rpl13 PE=1 SV=3	40	24290	1	5.2
RL7A_MOUSE	60S ribosomal protein L7a OS=Mus musculus GN=Rpl7a PE=1 SV=2	26	29958	1	4.9
RLA0_MOUSE	60S acidic ribosomal protein P0 OS=Mus musculus GN=Rplp0 PE=1 SV=3	29	34195	1	2.2
RN181_MOUSE	E3 ubiquitin-protein ligase RNF181 OS=Mus musculus GN=Rnf181 PE=1 SV=1	27	19088	1	4.8
ROA1_MOUSE	Heterogeneous nuclear ribonucleoprotein A1 OS=Mus musculus GN=Hnrnpa1 PE=1 SV=2	60	34175	1	5.6
ROA2_MOUSE	Heterogeneous nuclear ribonucleoproteins A2/B1 OS=Mus musculus GN=Hnrnpa2b1 PE=1 SV=2	35	37380	2	11.3
ROA3_MOUSE	Heterogeneous nuclear ribonucleoprotein A3 OS=Mus musculus GN=Hnrnpa3 PE=1 SV=1	80	39628	3	9.2
ROAA_MOUSE	Heterogeneous nuclear ribonucleoprotein A/B OS=Mus musculus GN=Hnrnpab PE=1 SV=1	55	30812	2	9.5
RPN1_MOUSE	Dolichyl-diphosphooligosaccharide--protein glycosyltransferase subunit 1 OS=Mus musculus GN=Rpn1 PE=1 SV=1	57	68486	3	6.7
RS2_MOUSE	40S ribosomal protein S2 OS=Mus musculus GN=Rps2 PE=1 SV=3	43	31212	3	8.9
RS27A_MOUSE	Ubiquitin-40S ribosomal protein S27a OS=Mus musculus GN=Rps27a PE=1 SV=2	42	17939	2	10.3
RS3_MOUSE	40S ribosomal protein S3 OS=Mus musculus GN=Rps3 PE=1 SV=1	210	26657	10	26.3
RS3A_MOUSE	40S ribosomal protein S3a OS=Mus musculus GN=Rps3a PE=1 SV=3	200	29866	12	36.4
RS4X_MOUSE	40S ribosomal protein S4, X isoform OS=Mus musculus GN=Rps4x PE=1 SV=2	171	29579	9	20.5
RS8_MOUSE	40S ribosomal protein S8 OS=Mus musculus GN=Rps8 PE=1 SV=2	132	24190	5	21.6
RSMB_MOUSE	Small nuclear ribonucleoprotein-associated protein B OS=Mus musculus GN=Snrpb PE=1 SV=1	26	23640	1	3
RT30_MOUSE	28S ribosomal protein S30, mitochondrial OS=Mus musculus GN=Mrps30 PE=1 SV=1	52	49908	3	5.4
S23IP_MOUSE	SEC23-interacting protein OS=Mus musculus GN=Sec23ip PE=1 SV=2	30	110711	1	1.1
S26A5_MOUSE	Prestin OS=Mus musculus GN=Slc26a5 PE=2 SV=3	29	81285	1	0.9
SAPL1_MOUSE	Proactivator polypeptide-like 1 OS=Mus musculus GN=Psapl1 PE=1 SV=2	25	57023	1	1.1
SARNP_MOUSE	SAP domain-containing ribonucleoprotein OS=Mus musculus GN=Sarnp PE=1 SV=3	27	23518	1	2.9
SC23A_MOUSE	Protein transport protein Sec23A OS=Mus musculus GN=Sec23a PE=1 SV=2	31	86106	1	1.6
SC23B_MOUSE	Protein transport protein Sec23B OS=Mus musculus GN=Sec23b PE=1 SV=1	64	86382	3	3.9
SFPQ_MOUSE	Splicing factor, proline- and glutamine-rich OS=Mus musculus GN=Sfpq PE=1 SV=1	161	75394	9	12.3
SMCA5_MOUSE	SWI/SNF-related matrix-associated actin-dependent regulator of chromatin subfamily A member 5 OS=Mus musculus GN=Smarca5 PE=1 SV=1	25	121550	1	1.4
SMRC1_MOUSE	SWI/SNF complex subunit SMARCC1 OS=Mus musculus GN=Smarcc1 PE=1 SV=2	29	122813	1	0.6
SORL_MOUSE	Sortilin-related receptor OS=Mus musculus GN=Sorl1 PE=1 SV=3	60	246928	3	1.7
SP1_MOUSE	Transcription factor Sp1 OS=Mus musculus GN=Sp1 PE=1 SV=2	69	80683	2	4.3
SP110_MOUSE	Sp110 nuclear body protein OS=Mus musculus GN=Sp110 PE=1 SV=1	30	50109	1	2.5
SP130_MOUSE	Histone deacetylase complex subunit SAP130 OS=Mus musculus GN=Sap130 PE=1 SV=2	61	111159	3	3.2
SPA3C_MOUSE	Serine protease inhibitor A3C OS=Mus musculus GN=Serpina3c PE=2 SV=1	28	46737	1	2.2
SRSF2_MOUSE	Serine/arginine-rich splicing factor 2 OS=Mus musculus GN=Srsf2 PE=1 SV=4	29	25461	1	3.6
STT3B_MOUSE	Dolichyl-diphosphooligosaccharide--protein glycosyltransferase subunit STT3B OS=Mus musculus GN=Stt3b PE=1 SV=2	27	93185	1	0.9
SWAHC_MOUSE	Ankyrin repeat domain-containing protein SOWAHC OS=Mus musculus GN=Sowahc PE=1 SV=2	25	54905	1	1.8
SYTL2_MOUSE	Synaptotagmin-like protein 2 OS=Mus musculus GN=Sytl2 PE=1 SV=2	50	106740	3	0.6
SYVC_MOUSE	Valine--tRNA ligase OS=Mus musculus GN=Vars PE=1 SV=1	25	140127	1	1
T3JAM_MOUSE	TRAF3-interacting JNK-activating modulator OS=Mus musculus GN=Traf3ip3 PE=1 SV=2	40	58528	1	1.8
TADBP_MOUSE	TAR DNA-binding protein 43 OS=Mus musculus GN=Tardbp PE=1 SV=1	30	44519	1	4.3
TBA1A_MOUSE	Tubulin alpha-1A chain OS=Mus musculus GN=Tuba1a PE=1 SV=1	27	50104	1	4
TBB3_MOUSE	Tubulin beta-3 chain OS=Mus musculus GN=Tubb3 PE=1 SV=1	88	50386	4	8.2
TCRG1_MOUSE	Transcription elongation regulator 1 OS=Mus musculus GN=Tcerg1 PE=1 SV=2	92	123710	6	3.6
THA11_MOUSE	THAP domain-containing protein 11 OS=Mus musculus GN=Thap11 PE=1 SV=1	35	33255	1	2.6
THOC4_MOUSE	THO complex subunit 4 OS=Mus musculus GN=Alyref PE=1 SV=3	31	26924	1	3.9
TMED9_MOUSE	Transmembrane emp24 domain-containing protein 9 OS=Mus musculus GN=Tmed9 PE=1 SV=2	27	27110	1	8.5
TNMD_MOUSE	Tenomodulin OS=Mus musculus GN=Tnmd PE=2 SV=1	25	37023	1	2.5
TPIS_MOUSE	Triosephosphate isomerase OS=Mus musculus GN=Tpi1 PE=1 SV=4	29	32171	1	4
TRFL_MOUSE	Lactotransferrin OS=Mus musculus GN=Ltf PE=1 SV=4	55	77788	1	1.4
TRI14_MOUSE	Tripartite motif-containing protein 14 OS=Mus musculus GN=Trim14 PE=1 SV=2	27	49609	1	2.3
TSP1_MOUSE	Thrombospondin-1 OS=Mus musculus GN=Thbs1 PE=1 SV=1	132	129564	8	7.8
TSR1_MOUSE	Pre-rRNA-processing protein TSR1 homolog OS=Mus musculus GN=Tsr1 PE=1 SV=1	31	92047	1	1.1
U5S1_MOUSE	116 kDa U5 small nuclear ribonucleoprotein component OS=Mus musculus GN=Eftud2 PE=1 SV=1	52	109291	1	1.3
UBP2L_MOUSE	Ubiquitin-associated protein 2-like OS=Mus musculus GN=Ubap2l PE=1 SV=1	34	116728	1	1.4
UBQL2_MOUSE	Ubiquilin-2 OS=Mus musculus GN=Ubqln2 PE=1 SV=2	48	67308	1	2.5
VATA_MOUSE	V-type proton ATPase catalytic subunit A OS=Mus musculus GN=Atp6v1a PE=1 SV=2	28	68283	1	2.4
VIME_MOUSE	Vimentin OS=Mus musculus GN=Vim PE=1 SV=3	89	53655	5	12
VNS2_MOUSE	Vomeronasal secretory protein 2 OS=Mus musculus GN=Lcn4 PE=2 SV=1	26	21386	1	6.5
WDR5_MOUSE	WD repeat-containing protein 5 OS=Mus musculus GN=Wdr5 PE=1 SV=1	29	36565	1	4.2
WNK1_MOUSE	Serine/threonine-protein kinase WNK1 OS=Mus musculus GN=Wnk1 PE=1 SV=2	59	250779	3	1.6
YBOX1_MOUSE	Nuclease-sensitive element-binding protein 1 OS=Mus musculus GN=Ybx1 PE=1 SV=3	51	35709	1	5.9
ZFR_MOUSE	Zinc finger RNA-binding protein OS=Mus musculus GN=Zfr PE=1 SV=2	71	116786	2	3.1
ZN592_MOUSE	Zinc finger protein 592 OS=Mus musculus GN=Znf592 PE=1 SV=3	31	137427	1	0.9

## Sheet: Ctrl specific (Ctrl-BKO)
Name	Description
1433G_MOUSE	14-3-3 protein gamma OS=Mus musculus GN=Ywhag PE=1 SV=2
3MG_MOUSE	DNA-3-methyladenine glycosylase OS=Mus musculus GN=Mpg PE=2 SV=3
4F2_MOUSE	4F2 cell-surface antigen heavy chain OS=Mus musculus GN=Slc3a2 PE=1 SV=1
AAAS_MOUSE	Aladin OS=Mus musculus GN=Aaas PE=1 SV=1
AAAT_MOUSE	Neutral amino acid transporter B(0) OS=Mus musculus GN=Slc1a5 PE=1 SV=2
ABCE1_MOUSE	ATP-binding cassette sub-family E member 1 OS=Mus musculus GN=Abce1 PE=1 SV=1
ABEC3_MOUSE	DNA dC-&gt;dU-editing enzyme APOBEC-3 OS=Mus musculus GN=Apobec3 PE=1 SV=2
ABLM1_MOUSE	Actin-binding LIM protein 1 OS=Mus musculus GN=Ablim1 PE=1 SV=1
ACINU_MOUSE	Apoptotic chromatin condensation inducer in the nucleus OS=Mus musculus GN=Acin1 PE=1 SV=3
ACTA_MOUSE	Actin, aortic smooth muscle OS=Mus musculus GN=Acta2 PE=1 SV=1
ADCY2_MOUSE	Adenylate cyclase type 2 OS=Mus musculus GN=Adcy2 PE=1 SV=2
ADCY7_MOUSE	Adenylate cyclase type 7 OS=Mus musculus GN=Adcy7 PE=2 SV=2
AFF4_MOUSE	AF4/FMR2 family member 4 OS=Mus musculus GN=Aff4 PE=1 SV=1
ALAT1_MOUSE	Alanine aminotransferase 1 OS=Mus musculus GN=Gpt PE=1 SV=3
ANO6_MOUSE	Anoctamin-6 OS=Mus musculus GN=Ano6 PE=1 SV=1
ANR17_MOUSE	Ankyrin repeat domain-containing protein 17 OS=Mus musculus GN=Ankrd17 PE=1 SV=2
API5_MOUSE	Apoptosis inhibitor 5 OS=Mus musculus GN=Api5 PE=1 SV=2
ARC1B_MOUSE	Actin-related protein 2/3 complex subunit 1B OS=Mus musculus GN=Arpc1b PE=1 SV=4
ARG39_MOUSE	Rho guanine nucleotide exchange factor 39 OS=Mus musculus GN=Arhgef39 PE=2 SV=2
ARHG1_MOUSE	Rho guanine nucleotide exchange factor 1 OS=Mus musculus GN=Arhgef1 PE=1 SV=2
ARHG2_MOUSE	Rho guanine nucleotide exchange factor 2 OS=Mus musculus GN=Arhgef2 PE=1 SV=4
ASAH1_MOUSE	Acid ceramidase OS=Mus musculus GN=Asah1 PE=1 SV=1
AT1A2_MOUSE	Sodium/potassium-transporting ATPase subunit alpha-2 OS=Mus musculus GN=Atp1a2 PE=1 SV=1
AT8A1_MOUSE	Phospholipid-transporting ATPase IA OS=Mus musculus GN=Atp8a1 PE=1 SV=2
ATAD3_MOUSE	ATPase family AAA domain-containing protein 3 OS=Mus musculus GN=Atad3 PE=1 SV=1
ATS16_MOUSE	A disintegrin and metalloproteinase with thrombospondin motifs 16 OS=Mus musculus GN=Adamts16 PE=2 SV=2
BAP1_MOUSE	Ubiquitin carboxyl-terminal hydrolase BAP1 OS=Mus musculus GN=Bap1 PE=1 SV=1
BASI_MOUSE	Basigin OS=Mus musculus GN=Bsg PE=1 SV=2
BCORL_MOUSE	BCL-6 corepressor-like protein 1 OS=Mus musculus GN=Bcorl1 PE=2 SV=1
BGAL_MOUSE	Beta-galactosidase OS=Mus musculus GN=Glb1 PE=1 SV=1
BLK_MOUSE	Tyrosine-protein kinase Blk OS=Mus musculus GN=Blk PE=1 SV=4
BMP2K_MOUSE	BMP-2-inducible protein kinase OS=Mus musculus GN=Bmp2k PE=1 SV=1
C1TC_MOUSE	C-1-tetrahydrofolate synthase, cytoplasmic OS=Mus musculus GN=Mthfd1 PE=1 SV=4
C2D1A_MOUSE	Coiled-coil and C2 domain-containing protein 1A OS=Mus musculus GN=Cc2d1a PE=1 SV=2
CAP1_MOUSE	Adenylyl cyclase-associated protein 1 OS=Mus musculus GN=Cap1 PE=1 SV=4
CAPR1_MOUSE	Caprin-1 OS=Mus musculus GN=Caprin1 PE=1 SV=2
CAPZB_MOUSE	F-actin-capping protein subunit beta OS=Mus musculus GN=Capzb PE=1 SV=3
CARF_MOUSE	CDKN2A-interacting protein OS=Mus musculus GN=Cdkn2aip PE=1 SV=1
CASP9_MOUSE	Caspase-9 OS=Mus musculus GN=Casp9 PE=1 SV=1
CATG_MOUSE	Cathepsin G OS=Mus musculus GN=Ctsg PE=1 SV=2
CCAR2_MOUSE	Cell cycle and apoptosis regulator protein 2 OS=Mus musculus GN=Ccar2 PE=1 SV=2
CD177_MOUSE	CD177 antigen OS=Mus musculus GN=Cd177 PE=2 SV=1
CD22_MOUSE	B-cell receptor CD22 OS=Mus musculus GN=Cd22 PE=1 SV=1
CD37_MOUSE	Leukocyte antigen CD37 OS=Mus musculus GN=Cd37 PE=1 SV=1
CD44_MOUSE	CD44 antigen OS=Mus musculus GN=Cd44 PE=1 SV=3
CEAM1_MOUSE	Carcinoembryonic antigen-related cell adhesion molecule 1 OS=Mus musculus GN=Ceacam1 PE=1 SV=1
CHD4_MOUSE	Chromodomain-helicase-DNA-binding protein 4 OS=Mus musculus GN=Chd4 PE=1 SV=1
CHTOP_MOUSE	Chromatin target of PRMT1 protein OS=Mus musculus GN=Chtop PE=1 SV=2
CIC_MOUSE	Protein capicua homolog OS=Mus musculus GN=Cic PE=1 SV=2
CLH1_MOUSE	Clathrin heavy chain 1 OS=Mus musculus GN=Cltc PE=1 SV=3
CLIC1_MOUSE	Chloride intracellular channel protein 1 OS=Mus musculus GN=Clic1 PE=1 SV=3
CMC1_MOUSE	Calcium-binding mitochondrial carrier protein Aralar1 OS=Mus musculus GN=Slc25a12 PE=1 SV=1
CMTR1_MOUSE	Cap-specific mRNA (nucleoside-2&apos;-O-)-methyltransferase 1 OS=Mus musculus GN=Cmtr1 PE=1 SV=1
CMYA5_MOUSE	Cardiomyopathy-associated protein 5 OS=Mus musculus GN=Cmya5 PE=1 SV=2
CN166_MOUSE	UPF0568 protein C14orf166 homolog OS=Mus musculus PE=1 SV=1
CN37_MOUSE	2&apos;,3&apos;-cyclic-nucleotide 3&apos;-phosphodiesterase OS=Mus musculus GN=Cnp PE=1 SV=3
CNN2_MOUSE	Calponin-2 OS=Mus musculus GN=Cnn2 PE=1 SV=1
CO4B_MOUSE	Complement C4-B OS=Mus musculus GN=C4b PE=1 SV=3
CO6A1_MOUSE	Collagen alpha-1(VI) chain OS=Mus musculus GN=Col6a1 PE=1 SV=1
COCH_MOUSE	Cochlin OS=Mus musculus GN=Coch PE=1 SV=2
COE1_MOUSE	Transcription factor COE1 OS=Mus musculus GN=Ebf1 PE=1 SV=1
COL12_MOUSE	Collectin-12 OS=Mus musculus GN=Colec12 PE=1 SV=1
COPA_MOUSE	Coatomer subunit alpha OS=Mus musculus GN=Copa PE=1 SV=2
COR2A_MOUSE	Coronin-2A OS=Mus musculus GN=Coro2a PE=2 SV=1
COX18_MOUSE	Mitochondrial inner membrane protein COX18 OS=Mus musculus GN=Cox18 PE=1 SV=5
CP059_MOUSE	Uncharacterized protein C16orf59 homolog OS=Mus musculus PE=2 SV=1
CPZIP_MOUSE	CapZ-interacting protein OS=Mus musculus GN=Rcsd1 PE=1 SV=1
CREB1_MOUSE	Cyclic AMP-responsive element-binding protein 1 OS=Mus musculus GN=Creb1 PE=1 SV=1
CSCL1_MOUSE	CSC1-like protein 1 OS=Mus musculus GN=Tmem63a PE=1 SV=1
CTNA2_MOUSE	Catenin alpha-2 OS=Mus musculus GN=Ctnna2 PE=1 SV=3
CTNL1_MOUSE	Alpha-catulin OS=Mus musculus GN=Ctnnal1 PE=1 SV=1
CTTB2_MOUSE	Cortactin-binding protein 2 OS=Mus musculus GN=Cttnbp2 PE=1 SV=2
CXXC1_MOUSE	CXXC-type zinc finger protein 1 OS=Mus musculus GN=Cxxc1 PE=2 SV=1
CYFP1_MOUSE	Cytoplasmic FMR1-interacting protein 1 OS=Mus musculus GN=Cyfip1 PE=1 SV=1
DCAF7_MOUSE	DDB1- and CUL4-associated factor 7 OS=Mus musculus GN=Dcaf7 PE=1 SV=1
DDX1_MOUSE	ATP-dependent RNA helicase DDX1 OS=Mus musculus GN=Ddx1 PE=1 SV=1
DDX21_MOUSE	Nucleolar RNA helicase 2 OS=Mus musculus GN=Ddx21 PE=1 SV=3
DDX28_MOUSE	Probable ATP-dependent RNA helicase DDX28 OS=Mus musculus GN=Ddx28 PE=2 SV=2
DDX55_MOUSE	ATP-dependent RNA helicase DDX55 OS=Mus musculus GN=Ddx55 PE=1 SV=2
DFFA_MOUSE	DNA fragmentation factor subunit alpha OS=Mus musculus GN=Dffa PE=1 SV=2
DGC14_MOUSE	Protein DGCR14 OS=Mus musculus GN=Dgcr14 PE=1 SV=2
DHB11_MOUSE	Estradiol 17-beta-dehydrogenase 11 OS=Mus musculus GN=Hsd17b11 PE=1 SV=1
DHX9_MOUSE	ATP-dependent RNA helicase A OS=Mus musculus GN=Dhx9 PE=1 SV=2
DIM1_MOUSE	Probable dimethyladenosine transferase OS=Mus musculus GN=Dimt1 PE=2 SV=1
DNA2_MOUSE	DNA replication ATP-dependent helicase/nuclease DNA2 OS=Mus musculus GN=Dna2 PE=1 SV=2
DNJC9_MOUSE	DnaJ homolog subfamily C member 9 OS=Mus musculus GN=Dnajc9 PE=1 SV=2
DOC10_MOUSE	Dedicator of cytokinesis protein 10 OS=Mus musculus GN=Dock10 PE=1 SV=3
DOCK2_MOUSE	Dedicator of cytokinesis protein 2 OS=Mus musculus GN=Dock2 PE=1 SV=3
DPM1_MOUSE	Dolichol-phosphate mannosyltransferase subunit 1 OS=Mus musculus GN=Dpm1 PE=1 SV=1
DPOD2_MOUSE	DNA polymerase delta subunit 2 OS=Mus musculus GN=Pold2 PE=1 SV=2
DPP4_MOUSE	Dipeptidyl peptidase 4 OS=Mus musculus GN=Dpp4 PE=1 SV=3
DRG1_MOUSE	Developmentally-regulated GTP-binding protein 1 OS=Mus musculus GN=Drg1 PE=1 SV=1
DYHC2_MOUSE	Cytoplasmic dynein 2 heavy chain 1 OS=Mus musculus GN=Dync2h1 PE=1 SV=1
ECHA_MOUSE	Trifunctional enzyme subunit alpha, mitochondrial OS=Mus musculus GN=Hadha PE=1 SV=1
ECI1_MOUSE	Enoyl-CoA delta isomerase 1, mitochondrial OS=Mus musculus GN=Eci1 PE=1 SV=2
EF1G_MOUSE	Elongation factor 1-gamma OS=Mus musculus GN=Eef1g PE=1 SV=3
EF2_MOUSE	Elongation factor 2 OS=Mus musculus GN=Eef2 PE=1 SV=2
EGR1_MOUSE	Early growth response protein 1 OS=Mus musculus GN=Egr1 PE=1 SV=2
EHD1_MOUSE	EH domain-containing protein 1 OS=Mus musculus GN=Ehd1 PE=1 SV=1
EIF3D_MOUSE	Eukaryotic translation initiation factor 3 subunit D OS=Mus musculus GN=Eif3d PE=1 SV=2
ELAV1_MOUSE	ELAV-like protein 1 OS=Mus musculus GN=Elavl1 PE=1 SV=2
ELMO1_MOUSE	Engulfment and cell motility protein 1 OS=Mus musculus GN=Elmo1 PE=1 SV=2
ENPL_MOUSE	Endoplasmin OS=Mus musculus GN=Hsp90b1 PE=1 SV=2
ENV1_MOUSE	MLV-related proviral Env polyprotein OS=Mus musculus PE=1 SV=3
ERLN2_MOUSE	Erlin-2 OS=Mus musculus GN=Erlin2 PE=1 SV=1
ERO1B_MOUSE	ERO1-like protein beta OS=Mus musculus GN=Ero1b PE=1 SV=1
ESIP1_MOUSE	Epithelial-stromal interaction protein 1 OS=Mus musculus GN=Epsti1 PE=1 SV=2
EVI2A_MOUSE	Protein EVI2A OS=Mus musculus GN=Evi2a PE=1 SV=2
EVI2B_MOUSE	Protein EVI2B OS=Mus musculus GN=Evi2b PE=1 SV=1
EVL_MOUSE	Ena/VASP-like protein OS=Mus musculus GN=Evl PE=1 SV=2
EVPL_MOUSE	Envoplakin OS=Mus musculus GN=Evpl PE=1 SV=3
EXC6B_MOUSE	Exocyst complex component 6B OS=Mus musculus GN=Exoc6b PE=1 SV=1
F120A_MOUSE	Constitutive coactivator of PPAR-gamma-like protein 1 OS=Mus musculus GN=FAM120A PE=1 SV=2
F214B_MOUSE	Protein FAM214B OS=Mus musculus GN=Fam214b PE=1 SV=1
FA49B_MOUSE	Protein FAM49B OS=Mus musculus GN=Fam49b PE=1 SV=1
FA5_MOUSE	Coagulation factor V OS=Mus musculus GN=F5 PE=1 SV=1
FA98B_MOUSE	Protein FAM98B OS=Mus musculus GN=Fam98b PE=1 SV=1
FAIM3_MOUSE	Fas apoptotic inhibitory molecule 3 OS=Mus musculus GN=Fcmr PE=2 SV=2
FAS_MOUSE	Fatty acid synthase OS=Mus musculus GN=Fasn PE=1 SV=2
FLNA_MOUSE	Filamin-A OS=Mus musculus GN=Flna PE=1 SV=5
FLOT1_MOUSE	Flotillin-1 OS=Mus musculus GN=Flot1 PE=1 SV=1
FMR1_MOUSE	Synaptic functional regulator FMR1 OS=Mus musculus GN=Fmr1 PE=1 SV=1
FOXK1_MOUSE	Forkhead box protein K1 OS=Mus musculus GN=Foxk1 PE=1 SV=2
FUS_MOUSE	RNA-binding protein FUS OS=Mus musculus GN=Fus PE=1 SV=1
GANP_MOUSE	Germinal-center associated nuclear protein OS=Mus musculus GN=Mcm3ap PE=1 SV=2
GIMA8_MOUSE	GTPase IMAP family member 8 OS=Mus musculus GN=Gimap8 PE=1 SV=1
GLYR1_MOUSE	Putative oxidoreductase GLYR1 OS=Mus musculus GN=Glyr1 PE=1 SV=1
GNA13_MOUSE	Guanine nucleotide-binding protein subunit alpha-13 OS=Mus musculus GN=Gna13 PE=1 SV=1
GNS_MOUSE	N-acetylglucosamine-6-sulfatase OS=Mus musculus GN=Gns PE=1 SV=1
GRHL3_MOUSE	Grainyhead-like protein 3 homolog OS=Mus musculus GN=Grhl3 PE=1 SV=1
GRP75_MOUSE	Stress-70 protein, mitochondrial OS=Mus musculus GN=Hspa9 PE=1 SV=3
GT251_MOUSE	Procollagen galactosyltransferase 1 OS=Mus musculus GN=Colgalt1 PE=1 SV=2
GTR3_MOUSE	Solute carrier family 2, facilitated glucose transporter member 3 OS=Mus musculus GN=Slc2a3 PE=1 SV=1
H11_MOUSE	Histone H1.1 OS=Mus musculus GN=Hist1h1a PE=1 SV=2
H13_MOUSE	Histone H1.3 OS=Mus musculus GN=Hist1h1d PE=1 SV=2
H2AY_MOUSE	Core histone macro-H2A.1 OS=Mus musculus GN=H2afy PE=1 SV=3
H2B1A_MOUSE	Histone H2B type 1-A OS=Mus musculus GN=Hist1h2ba PE=1 SV=3
H2B1C_MOUSE	Histone H2B type 1-C/E/G OS=Mus musculus GN=Hist1h2bc PE=1 SV=3
HA11_MOUSE	H-2 class I histocompatibility antigen, D-B alpha chain OS=Mus musculus GN=H2-D1 PE=1 SV=2
HA2B_MOUSE	H-2 class II histocompatibility antigen, A-B alpha chain OS=Mus musculus GN=H2-Aa PE=1 SV=2
HB2A_MOUSE	H-2 class II histocompatibility antigen, A beta chain OS=Mus musculus GN=H2-Ab1 PE=1 SV=1
HB2I_MOUSE	H-2 class II histocompatibility antigen, I-A beta chain OS=Mus musculus GN=H2-Eb1 PE=1 SV=1
HDAC1_MOUSE	Histone deacetylase 1 OS=Mus musculus GN=Hdac1 PE=1 SV=1
HES7_MOUSE	Transcription factor HES-7 OS=Mus musculus GN=Hes7 PE=1 SV=1
HEXA_MOUSE	Beta-hexosaminidase subunit alpha OS=Mus musculus GN=Hexa PE=1 SV=2
HMGB2_MOUSE	High mobility group protein B2 OS=Mus musculus GN=Hmgb2 PE=1 SV=3
HMHA1_MOUSE	Rho GTPase-activating protein 45 OS=Mus musculus GN=Arhgap45 PE=1 SV=2
HNRH1_MOUSE	Heterogeneous nuclear ribonucleoprotein H OS=Mus musculus GN=Hnrnph1 PE=1 SV=3
HNRL1_MOUSE	Heterogeneous nuclear ribonucleoprotein U-like protein 1 OS=Mus musculus GN=Hnrnpul1 PE=1 SV=1
HNRL2_MOUSE	Heterogeneous nuclear ribonucleoprotein U-like protein 2 OS=Mus musculus GN=Hnrnpul2 PE=1 SV=2
HNRPC_MOUSE	Heterogeneous nuclear ribonucleoproteins C1/C2 OS=Mus musculus GN=Hnrnpc PE=1 SV=1
HNRPF_MOUSE	Heterogeneous nuclear ribonucleoprotein F OS=Mus musculus GN=Hnrnpf PE=1 SV=3
HNRPK_MOUSE	Heterogeneous nuclear ribonucleoprotein K OS=Mus musculus GN=Hnrnpk PE=1 SV=1
HNRPQ_MOUSE	Heterogeneous nuclear ribonucleoprotein Q OS=Mus musculus GN=Syncrip PE=1 SV=2
HS90B_MOUSE	Heat shock protein HSP 90-beta OS=Mus musculus GN=Hsp90ab1 PE=1 SV=3
HVM51_MOUSE	Ig heavy chain V region AC38 205.12 OS=Mus musculus PE=1 SV=1
I20L2_MOUSE	Interferon-stimulated 20 kDa exonuclease-like 2 OS=Mus musculus GN=Isg20l2 PE=1 SV=2
IF2G_MOUSE	Eukaryotic translation initiation factor 2 subunit 3, X-linked OS=Mus musculus GN=Eif2s3x PE=1 SV=2
IF4A3_MOUSE	Eukaryotic initiation factor 4A-III OS=Mus musculus GN=Eif4a3 PE=1 SV=3
IGHA_MOUSE	Ig alpha chain C region OS=Mus musculus PE=1 SV=1
IGHDM_MOUSE	Ig delta chain C region membrane-bound form OS=Mus musculus PE=1 SV=3
IGKC_MOUSE	Ig kappa chain C region OS=Mus musculus PE=1 SV=1
IL12B_MOUSE	Interleukin-12 subunit beta OS=Mus musculus GN=Il12b PE=1 SV=1
ILF2_MOUSE	Interleukin enhancer-binding factor 2 OS=Mus musculus GN=Ilf2 PE=1 SV=1
IMA1_MOUSE	Importin subunit alpha-1 OS=Mus musculus GN=Kpna2 PE=1 SV=2
IMA5_MOUSE	Importin subunit alpha-5 OS=Mus musculus GN=Kpna1 PE=1 SV=2
IRX6_MOUSE	Iroquois-class homeodomain protein IRX-6 OS=Mus musculus GN=Irx6 PE=2 SV=2
ITA1_MOUSE	Integrin alpha-1 OS=Mus musculus GN=Itga1 PE=1 SV=2
ITAD_MOUSE	Integrin alpha-D OS=Mus musculus GN=Itgad PE=1 SV=1
ITAL_MOUSE	Integrin alpha-L OS=Mus musculus GN=Itgal PE=1 SV=2
ITB1_MOUSE	Integrin beta-1 OS=Mus musculus GN=Itgb1 PE=1 SV=1
ITPR3_MOUSE	Inositol 1,4,5-trisphosphate receptor type 3 OS=Mus musculus GN=Itpr3 PE=1 SV=3
JKIP3_MOUSE	Janus kinase and microtubule-interacting protein 3 OS=Mus musculus GN=Jakmip3 PE=1 SV=2
K1109_MOUSE	Uncharacterized protein KIAA1109 OS=Mus musculus GN=Kiaa1109 PE=1 SV=4
KANL3_MOUSE	KAT8 regulatory NSL complex subunit 3 OS=Mus musculus GN=Kansl3 PE=1 SV=1
KAT2B_MOUSE	Histone acetyltransferase KAT2B OS=Mus musculus GN=Kat2b PE=1 SV=2
KHDR1_MOUSE	KH domain-containing, RNA-binding, signal transduction-associated protein 1 OS=Mus musculus GN=Khdrbs1 PE=1 SV=2
KMT2C_MOUSE	Histone-lysine N-methyltransferase 2C OS=Mus musculus GN=Kmt2c PE=1 SV=2
KRT81_MOUSE	Keratin, type II cuticular Hb1 OS=Mus musculus GN=Krt81 PE=2 SV=2
LAC1_MOUSE	Ig lambda-1 chain C region OS=Mus musculus PE=1 SV=1
LAMC1_MOUSE	Laminin subunit gamma-1 OS=Mus musculus GN=Lamc1 PE=1 SV=2
LAMP2_MOUSE	Lysosome-associated membrane glycoprotein 2 OS=Mus musculus GN=Lamp2 PE=1 SV=2
LAP2B_MOUSE	Lamina-associated polypeptide 2, isoforms beta/delta/epsilon/gamma OS=Mus musculus GN=Tmpo PE=1 SV=4
LDHA_MOUSE	L-lactate dehydrogenase A chain OS=Mus musculus GN=Ldha PE=1 SV=3
LG3BP_MOUSE	Galectin-3-binding protein OS=Mus musculus GN=Lgals3bp PE=1 SV=1
LIN54_MOUSE	Protein lin-54 homolog OS=Mus musculus GN=Lin54 PE=2 SV=2
LMBD1_MOUSE	Probable lysosomal cobalamin transporter OS=Mus musculus GN=Lmbrd1 PE=1 SV=1
LMF1_MOUSE	Lipase maturation factor 1 OS=Mus musculus GN=Lmf1 PE=1 SV=1
LMTK3_MOUSE	Serine/threonine-protein kinase LMTK3 OS=Mus musculus GN=Lmtk3 PE=1 SV=1
LRC8C_MOUSE	Volume-regulated anion channel subunit LRRC8C OS=Mus musculus GN=Lrrc8c PE=1 SV=1
LRMP_MOUSE	Lymphoid-restricted membrane protein OS=Mus musculus GN=Lrmp PE=1 SV=1
LUC7L_MOUSE	Putative RNA-binding protein Luc7-like 1 OS=Mus musculus GN=Luc7l PE=1 SV=2
LY75_MOUSE	Lymphocyte antigen 75 OS=Mus musculus GN=Ly75 PE=1 SV=2
LYN_MOUSE	Tyrosine-protein kinase Lyn OS=Mus musculus GN=Lyn PE=1 SV=4
M2OM_MOUSE	Mitochondrial 2-oxoglutarate/malate carrier protein OS=Mus musculus GN=Slc25a11 PE=1 SV=3
M3K15_MOUSE	Mitogen-activated protein kinase kinase kinase 15 OS=Mus musculus GN=Map3k15 PE=1 SV=1
M4K1_MOUSE	Mitogen-activated protein kinase kinase kinase kinase 1 OS=Mus musculus GN=Map4k1 PE=1 SV=1
M4K2_MOUSE	Mitogen-activated protein kinase kinase kinase kinase 2 OS=Mus musculus GN=Map4k2 PE=1 SV=1
MA2B1_MOUSE	Lysosomal alpha-mannosidase OS=Mus musculus GN=Man2b1 PE=1 SV=4
MAP4_MOUSE	Microtubule-associated protein 4 OS=Mus musculus GN=Map4 PE=1 SV=3
MASP2_MOUSE	Mannan-binding lectin serine protease 2 OS=Mus musculus GN=Masp2 PE=1 SV=1
MAVS_MOUSE	Mitochondrial antiviral-signaling protein OS=Mus musculus GN=Mavs PE=1 SV=1
MBB1A_MOUSE	Myb-binding protein 1A OS=Mus musculus GN=Mybbp1a PE=1 SV=2
MCEM1_MOUSE	Mast cell-expressed membrane protein 1 OS=Mus musculus GN=Mcemp1 PE=2 SV=1
MCES_MOUSE	mRNA cap guanine-N7 methyltransferase OS=Mus musculus GN=Rnmt PE=1 SV=1
MCLN1_MOUSE	Mucolipin-1 OS=Mus musculus GN=Mcoln1 PE=1 SV=1
MCRS1_MOUSE	Microspherule protein 1 OS=Mus musculus GN=Mcrs1 PE=1 SV=1
MDR1A_MOUSE	Multidrug resistance protein 1A OS=Mus musculus GN=Abcb1a PE=1 SV=3
MIC19_MOUSE	MICOS complex subunit Mic19 OS=Mus musculus GN=Chchd3 PE=1 SV=1
MMP8_MOUSE	Neutrophil collagenase OS=Mus musculus GN=Mmp8 PE=2 SV=2
MOES_MOUSE	Moesin OS=Mus musculus GN=Msn PE=1 SV=3
MOGS_MOUSE	Mannosyl-oligosaccharide glucosidase OS=Mus musculus GN=Mogs PE=1 SV=1
MTA2_MOUSE	Metastasis-associated protein MTA2 OS=Mus musculus GN=Mta2 PE=1 SV=1
MYH9_MOUSE	Myosin-9 OS=Mus musculus GN=Myh9 PE=1 SV=4
MYO1C_MOUSE	Unconventional myosin-Ic OS=Mus musculus GN=Myo1c PE=1 SV=2
MYO1E_MOUSE	Unconventional myosin-Ie OS=Mus musculus GN=Myo1e PE=1 SV=1
MYO1G_MOUSE	Unconventional myosin-Ig OS=Mus musculus GN=Myo1g PE=1 SV=1
MYO5A_MOUSE	Unconventional myosin-Va OS=Mus musculus GN=Myo5a PE=1 SV=2
NDUS5_MOUSE	NADH dehydrogenase [ubiquinone] iron-sulfur protein 5 OS=Mus musculus GN=Ndufs5 PE=1 SV=3
NFRKB_MOUSE	Nuclear factor related to kappa-B-binding protein OS=Mus musculus GN=Nfrkb PE=1 SV=1
NICA_MOUSE	Nicastrin OS=Mus musculus GN=Ncstn PE=1 SV=3
NIM1_MOUSE	Serine/threonine-protein kinase NIM1 OS=Mus musculus GN=Nim1k PE=2 SV=1
NKTR_MOUSE	NK-tumor recognition protein OS=Mus musculus GN=Nktr PE=1 SV=4
NKX25_MOUSE	Homeobox protein Nkx-2.5 OS=Mus musculus GN=Nkx2-5 PE=1 SV=1
NOCT_MOUSE	Nocturnin OS=Mus musculus GN=Noct PE=1 SV=3
NOP56_MOUSE	Nucleolar protein 56 OS=Mus musculus GN=Nop56 PE=1 SV=2
NOP58_MOUSE	Nucleolar protein 58 OS=Mus musculus GN=Nop58 PE=1 SV=1
NPT2A_MOUSE	Sodium-dependent phosphate transport protein 2A OS=Mus musculus GN=Slc34a1 PE=1 SV=2
NSUN2_MOUSE	tRNA (cytosine(34)-C(5))-methyltransferase OS=Mus musculus GN=Nsun2 PE=1 SV=2
NU155_MOUSE	Nuclear pore complex protein Nup155 OS=Mus musculus GN=Nup155 PE=1 SV=1
NUDC2_MOUSE	NudC domain-containing protein 2 OS=Mus musculus GN=Nudcd2 PE=1 SV=1
NUP50_MOUSE	Nuclear pore complex protein Nup50 OS=Mus musculus GN=Nup50 PE=1 SV=3
NUP58_MOUSE	Nucleoporin p58/p45 OS=Mus musculus GN=Nup58 PE=1 SV=1
NUP62_MOUSE	Nuclear pore glycoprotein p62 OS=Mus musculus GN=Nup62 PE=1 SV=2
NUP88_MOUSE	Nuclear pore complex protein Nup88 OS=Mus musculus GN=Nup88 PE=1 SV=1
NUP98_MOUSE	Nuclear pore complex protein Nup98-Nup96 OS=Mus musculus GN=Nup98 PE=1 SV=2
NXN_MOUSE	Nucleoredoxin OS=Mus musculus GN=Nxn PE=1 SV=1
OXLA_MOUSE	L-amino-acid oxidase OS=Mus musculus GN=Il4i1 PE=1 SV=1
P66A_MOUSE	Transcriptional repressor p66 alpha OS=Mus musculus GN=Gatad2a PE=1 SV=2
PCBP2_MOUSE	Poly(rC)-binding protein 2 OS=Mus musculus GN=Pcbp2 PE=1 SV=1
PDIA6_MOUSE	Protein disulfide-isomerase A6 OS=Mus musculus GN=Pdia6 PE=1 SV=3
PDLI2_MOUSE	PDZ and LIM domain protein 2 OS=Mus musculus GN=Pdlim2 PE=1 SV=1
PESC_MOUSE	Pescadillo homolog OS=Mus musculus GN=Pes1 PE=1 SV=1
PFKAP_MOUSE	ATP-dependent 6-phosphofructokinase, platelet type OS=Mus musculus GN=Pfkp PE=1 SV=1
PLAK_MOUSE	Junction plakoglobin OS=Mus musculus GN=Jup PE=1 SV=3
PLBL1_MOUSE	Phospholipase B-like 1 OS=Mus musculus GN=Plbd1 PE=1 SV=1
PLD3_MOUSE	Phospholipase D3 OS=Mus musculus GN=Pld3 PE=1 SV=1
PLHD1_MOUSE	Pleckstrin homology domain-containing family D member 1 OS=Mus musculus GN=Plekhd1 PE=1 SV=1
PLSL_MOUSE	Plastin-2 OS=Mus musculus GN=Lcp1 PE=1 SV=4
PML_MOUSE	Protein PML OS=Mus musculus GN=Pml PE=1 SV=3
PO121_MOUSE	Nuclear envelope pore membrane protein POM 121 OS=Mus musculus GN=Pom121 PE=1 SV=2
POGZ_MOUSE	Pogo transposable element with ZNF domain OS=Mus musculus GN=Pogz PE=1 SV=2
PP2BA_MOUSE	Serine/threonine-protein phosphatase 2B catalytic subunit alpha isoform OS=Mus musculus GN=Ppp3ca PE=1 SV=1
PPE2_MOUSE	Serine/threonine-protein phosphatase with EF-hands 2 OS=Mus musculus GN=Ppef2 PE=2 SV=1
PRC2A_MOUSE	Protein PRRC2A OS=Mus musculus GN=Prrc2a PE=1 SV=1
PRP19_MOUSE	Pre-mRNA-processing factor 19 OS=Mus musculus GN=Prpf19 PE=1 SV=1
PRP4_MOUSE	U4/U6 small nuclear ribonucleoprotein Prp4 OS=Mus musculus GN=Prpf4 PE=1 SV=1
PRP4B_MOUSE	Serine/threonine-protein kinase PRP4 homolog OS=Mus musculus GN=Prpf4b PE=1 SV=3
PRP8_MOUSE	Pre-mRNA-processing-splicing factor 8 OS=Mus musculus GN=Prpf8 PE=1 SV=2
PRRC1_MOUSE	Protein PRRC1 OS=Mus musculus GN=Prrc1 PE=1 SV=1
PSMD2_MOUSE	26S proteasome non-ATPase regulatory subunit 2 OS=Mus musculus GN=Psmd2 PE=1 SV=1
PSPC1_MOUSE	Paraspeckle component 1 OS=Mus musculus GN=Pspc1 PE=1 SV=1
PTBP1_MOUSE	Polypyrimidine tract-binding protein 1 OS=Mus musculus GN=Ptbp1 PE=1 SV=2
PTN6_MOUSE	Tyrosine-protein phosphatase non-receptor type 6 OS=Mus musculus GN=Ptpn6 PE=1 SV=2
PUF60_MOUSE	Poly(U)-binding-splicing factor PUF60 OS=Mus musculus GN=Puf60 PE=1 SV=2
R4RL1_MOUSE	Reticulon-4 receptor-like 1 OS=Mus musculus GN=Rtn4rl1 PE=1 SV=1
RAB5C_MOUSE	Ras-related protein Rab-5C OS=Mus musculus GN=Rab5c PE=1 SV=2
RACK1_MOUSE	Receptor of activated protein C kinase 1 OS=Mus musculus GN=Rack1 PE=1 SV=3
RAE1L_MOUSE	mRNA export factor OS=Mus musculus GN=Rae1 PE=1 SV=1
RALY_MOUSE	RNA-binding protein Raly OS=Mus musculus GN=Raly PE=1 SV=3
RASA3_MOUSE	Ras GTPase-activating protein 3 OS=Mus musculus GN=Rasa3 PE=1 SV=2
RASL2_MOUSE	Ras GTPase-activating protein 4 OS=Mus musculus GN=Rasa4 PE=1 SV=1
RBBP5_MOUSE	Retinoblastoma-binding protein 5 OS=Mus musculus GN=Rbbp5 PE=1 SV=2
RBGPR_MOUSE	Rab3 GTPase-activating protein non-catalytic subunit OS=Mus musculus GN=Rab3gap2 PE=1 SV=2
RBM14_MOUSE	RNA-binding protein 14 OS=Mus musculus GN=Rbm14 PE=1 SV=1
RBP2_MOUSE	E3 SUMO-protein ligase RanBP2 OS=Mus musculus GN=Ranbp2 PE=1 SV=2
RECQ5_MOUSE	ATP-dependent DNA helicase Q5 OS=Mus musculus GN=Recql5 PE=1 SV=1
RET3_MOUSE	Retinol-binding protein 3 OS=Mus musculus GN=Rbp3 PE=2 SV=3
RINI_MOUSE	Ribonuclease inhibitor OS=Mus musculus GN=Rnh1 PE=1 SV=1
RL23_MOUSE	60S ribosomal protein L23 OS=Mus musculus GN=Rpl23 PE=1 SV=1
RL3_MOUSE	60S ribosomal protein L3 OS=Mus musculus GN=Rpl3 PE=1 SV=3
RL5_MOUSE	60S ribosomal protein L5 OS=Mus musculus GN=Rpl5 PE=1 SV=3
RL8_MOUSE	60S ribosomal protein L8 OS=Mus musculus GN=Rpl8 PE=1 SV=2
RN138_MOUSE	E3 ubiquitin-protein ligase RNF138 OS=Mus musculus GN=Rnf138 PE=2 SV=1
RORB_MOUSE	Nuclear receptor ROR-beta OS=Mus musculus GN=Rorb PE=1 SV=3
RPB1_MOUSE	DNA-directed RNA polymerase II subunit RPB1 OS=Mus musculus GN=Polr2a PE=1 SV=3
RPB2_MOUSE	DNA-directed RNA polymerase II subunit RPB2 OS=Mus musculus GN=Polr2b PE=1 SV=2
RPF1_MOUSE	Ribosome production factor 1 OS=Mus musculus GN=Rpf1 PE=2 SV=2
RRP12_MOUSE	RRP12-like protein OS=Mus musculus GN=Rrp12 PE=1 SV=1
RS6_MOUSE	40S ribosomal protein S6 OS=Mus musculus GN=Rps6 PE=1 SV=1
RTCB_MOUSE	tRNA-splicing ligase RtcB homolog OS=Mus musculus GN=Rtcb PE=1 SV=1
RU2A_MOUSE	U2 small nuclear ribonucleoprotein A&apos; OS=Mus musculus GN=Snrpa1 PE=1 SV=2
RU2B_MOUSE	U2 small nuclear ribonucleoprotein B&apos;&apos; OS=Mus musculus GN=Snrpb2 PE=1 SV=1
RUSD4_MOUSE	RNA pseudouridylate synthase domain-containing protein 4 OS=Mus musculus GN=Rpusd4 PE=2 SV=1
RUVB1_MOUSE	RuvB-like 1 OS=Mus musculus GN=Ruvbl1 PE=1 SV=1
RUVB2_MOUSE	RuvB-like 2 OS=Mus musculus GN=Ruvbl2 PE=1 SV=3
S12A6_MOUSE	Solute carrier family 12 member 6 OS=Mus musculus GN=Slc12a6 PE=1 SV=2
S12A9_MOUSE	Solute carrier family 12 member 9 OS=Mus musculus GN=Slc12a9 PE=1 SV=2
S15A4_MOUSE	Solute carrier family 15 member 4 OS=Mus musculus GN=Slc15a4 PE=1 SV=1
S28A2_MOUSE	Sodium/nucleoside cotransporter 2 OS=Mus musculus GN=Slc28a2 PE=1 SV=2
S38A9_MOUSE	Sodium-coupled neutral amino acid transporter 9 OS=Mus musculus GN=Slc38a9 PE=1 SV=1
SAE1_MOUSE	SUMO-activating enzyme subunit 1 OS=Mus musculus GN=Sae1 PE=1 SV=1
SAMH1_MOUSE	Deoxynucleoside triphosphate triphosphohydrolase SAMHD1 OS=Mus musculus GN=Samhd1 PE=1 SV=2
SARM1_MOUSE	Sterile alpha and TIR motif-containing protein 1 OS=Mus musculus GN=Sarm1 PE=1 SV=1
SC31A_MOUSE	Protein transport protein Sec31A OS=Mus musculus GN=Sec31a PE=1 SV=2
SCLT1_MOUSE	Sodium channel and clathrin linker 1 OS=Mus musculus GN=Sclt1 PE=1 SV=1
SDA1_MOUSE	Protein SDA1 homolog OS=Mus musculus GN=Sdad1 PE=1 SV=1
SDHA_MOUSE	Succinate dehydrogenase [ubiquinone] flavoprotein subunit, mitochondrial OS=Mus musculus GN=Sdha PE=1 SV=1
SEC13_MOUSE	Protein SEC13 homolog OS=Mus musculus GN=Sec13 PE=1 SV=3
SEM4D_MOUSE	Semaphorin-4D OS=Mus musculus GN=Sema4d PE=1 SV=2
SERA_MOUSE	D-3-phosphoglycerate dehydrogenase OS=Mus musculus GN=Phgdh PE=1 SV=3
SF3B1_MOUSE	Splicing factor 3B subunit 1 OS=Mus musculus GN=Sf3b1 PE=1 SV=1
SFXN1_MOUSE	Sideroflexin-1 OS=Mus musculus GN=Sfxn1 PE=1 SV=3
SFXN3_MOUSE	Sideroflexin-3 OS=Mus musculus GN=Sfxn3 PE=1 SV=1
SIGIR_MOUSE	Single Ig IL-1-related receptor OS=Mus musculus GN=Sigirr PE=1 SV=2
SIN3A_MOUSE	Paired amphipathic helix protein Sin3a OS=Mus musculus GN=Sin3a PE=1 SV=3
SLAF1_MOUSE	Signaling lymphocytic activation molecule OS=Mus musculus GN=Slamf1 PE=1 SV=1
SMCA4_MOUSE	Transcription activator BRG1 OS=Mus musculus GN=Smarca4 PE=1 SV=1
SMHD1_MOUSE	Structural maintenance of chromosomes flexible hinge domain-containing protein 1 OS=Mus musculus GN=Smchd1 PE=1 SV=2
SMKZ_MOUSE	Sperm motility kinase Z OS=Mus musculus GN=Gm4922 PE=2 SV=1
SNUT2_MOUSE	U4/U6.U5 tri-snRNP-associated protein 2 OS=Mus musculus GN=Usp39 PE=1 SV=2
SNX2_MOUSE	Sorting nexin-2 OS=Mus musculus GN=Snx2 PE=1 SV=2
SON_MOUSE	Protein SON OS=Mus musculus GN=Son PE=1 SV=2
SP2_MOUSE	Transcription factor Sp2 OS=Mus musculus GN=Sp2 PE=2 SV=2
SP7_MOUSE	Transcription factor Sp7 OS=Mus musculus GN=Sp7 PE=1 SV=1
SPAG5_MOUSE	Sperm-associated antigen 5 OS=Mus musculus GN=Spag5 PE=1 SV=1
SPTA1_MOUSE	Spectrin alpha chain, erythrocytic 1 OS=Mus musculus GN=Spta1 PE=1 SV=3
STAB2_MOUSE	Stabilin-2 OS=Mus musculus GN=Stab2 PE=1 SV=1
STAT1_MOUSE	Signal transducer and activator of transcription 1 OS=Mus musculus GN=Stat1 PE=1 SV=1
STK3_MOUSE	Serine/threonine-protein kinase 3 OS=Mus musculus GN=Stk3 PE=1 SV=1
STML2_MOUSE	Stomatin-like protein 2, mitochondrial OS=Mus musculus GN=Stoml2 PE=1 SV=1
STOM_MOUSE	Erythrocyte band 7 integral membrane protein OS=Mus musculus GN=Stom PE=1 SV=3
STX5_MOUSE	Syntaxin-5 OS=Mus musculus GN=Stx5 PE=1 SV=3
SUH_MOUSE	Recombining binding protein suppressor of hairless OS=Mus musculus GN=Rbpj PE=1 SV=1
SURF6_MOUSE	Surfeit locus protein 6 OS=Mus musculus GN=Surf6 PE=1 SV=1
SYDC_MOUSE	Aspartate--tRNA ligase, cytoplasmic OS=Mus musculus GN=Dars PE=1 SV=2
SYEP_MOUSE	Bifunctional glutamate/proline--tRNA ligase OS=Mus musculus GN=Eprs PE=1 SV=4
SYFA_MOUSE	Phenylalanine--tRNA ligase alpha subunit OS=Mus musculus GN=Farsa PE=1 SV=1
SYPL1_MOUSE	Synaptophysin-like protein 1 OS=Mus musculus GN=Sypl1 PE=1 SV=2
TAF4B_MOUSE	Transcription initiation factor TFIID subunit 4B OS=Mus musculus GN=Taf4b PE=2 SV=1
TARA_MOUSE	TRIO and F-actin-binding protein OS=Mus musculus GN=Triobp PE=1 SV=3
TBA1B_MOUSE	Tubulin alpha-1B chain OS=Mus musculus GN=Tuba1b PE=1 SV=2
TBB4B_MOUSE	Tubulin beta-4B chain OS=Mus musculus GN=Tubb4b PE=1 SV=1
TBB5_MOUSE	Tubulin beta-5 chain OS=Mus musculus GN=Tubb5 PE=1 SV=1
TBL1R_MOUSE	F-box-like/WD repeat-containing protein TBL1XR1 OS=Mus musculus GN=Tbl1xr1 PE=1 SV=1
TCOF_MOUSE	Treacle protein OS=Mus musculus GN=Tcof1 PE=1 SV=1
TCPB_MOUSE	T-complex protein 1 subunit beta OS=Mus musculus GN=Cct2 PE=1 SV=4
TCPH_MOUSE	T-complex protein 1 subunit eta OS=Mus musculus GN=Cct7 PE=1 SV=1
TCPQ_MOUSE	T-complex protein 1 subunit theta OS=Mus musculus GN=Cct8 PE=1 SV=3
TGRM2_MOUSE	TOG array regulator of axonemal microtubules protein 2 OS=Mus musculus GN=Togaram2 PE=2 SV=1
TIF1B_MOUSE	Transcription intermediary factor 1-beta OS=Mus musculus GN=Trim28 PE=1 SV=3
TLN1_MOUSE	Talin-1 OS=Mus musculus GN=Tln1 PE=1 SV=2
TLR9_MOUSE	Toll-like receptor 9 OS=Mus musculus GN=Tlr9 PE=1 SV=3
TNKS1_MOUSE	Tankyrase-1 OS=Mus musculus GN=Tnks PE=1 SV=1
TPC10_MOUSE	Trafficking protein particle complex subunit 10 OS=Mus musculus GN=Trappc10 PE=1 SV=2
TPC2_MOUSE	Two pore calcium channel protein 2 OS=Mus musculus GN=Tpcn2 PE=1 SV=1
TR34A_MOUSE	Tripartite motif-containing protein 34A OS=Mus musculus GN=Trim34a PE=2 SV=2
TRPV2_MOUSE	Transient receptor potential cation channel subfamily V member 2 OS=Mus musculus GN=Trpv2 PE=1 SV=2
TRRAP_MOUSE	Transformation/transcription domain-associated protein OS=Mus musculus GN=Trrap PE=1 SV=2
TS101_MOUSE	Tumor susceptibility gene 101 protein OS=Mus musculus GN=Tsg101 PE=1 SV=2
TSN31_MOUSE	Tetraspanin-31 OS=Mus musculus GN=Tspan31 PE=1 SV=1
TTBK1_MOUSE	Tau-tubulin kinase 1 OS=Mus musculus GN=Ttbk1 PE=1 SV=3
TXTP_MOUSE	Tricarboxylate transport protein, mitochondrial OS=Mus musculus GN=Slc25a1 PE=1 SV=1
U2AF1_MOUSE	Splicing factor U2AF 35 kDa subunit OS=Mus musculus GN=U2af1 PE=1 SV=4
U2AF2_MOUSE	Splicing factor U2AF 65 kDa subunit OS=Mus musculus GN=U2af2 PE=1 SV=3
U520_MOUSE	U5 small nuclear ribonucleoprotein 200 kDa helicase OS=Mus musculus GN=Snrnp200 PE=1 SV=1
UACA_MOUSE	Uveal autoantigen with coiled-coil domains and ankyrin repeats OS=Mus musculus GN=Uaca PE=1 SV=2
UBAP2_MOUSE	Ubiquitin-associated protein 2 OS=Mus musculus GN=Ubap2 PE=1 SV=1
ULK4_MOUSE	Serine/threonine-protein kinase ULK4 OS=Mus musculus GN=Ulk4 PE=1 SV=2
UN93B_MOUSE	Protein unc-93 homolog B1 OS=Mus musculus GN=Unc93b1 PE=1 SV=2
UNC80_MOUSE	Protein unc-80 homolog OS=Mus musculus GN=Unc80 PE=1 SV=2
URP2_MOUSE	Fermitin family homolog 3 OS=Mus musculus GN=Fermt3 PE=1 SV=1
UT14A_MOUSE	U3 small nucleolar RNA-associated protein 14 homolog A OS=Mus musculus GN=Utp14a PE=1 SV=1
UXS1_MOUSE	UDP-glucuronic acid decarboxylase 1 OS=Mus musculus GN=Uxs1 PE=1 SV=1
VA0D1_MOUSE	V-type proton ATPase subunit d 1 OS=Mus musculus GN=Atp6v0d1 PE=1 SV=2
VAPA_MOUSE	Vesicle-associated membrane protein-associated protein A OS=Mus musculus GN=Vapa PE=1 SV=2
VATB2_MOUSE	V-type proton ATPase subunit B, brain isoform OS=Mus musculus GN=Atp6v1b2 PE=1 SV=1
VDR_MOUSE	Vitamin D3 receptor OS=Mus musculus GN=Vdr PE=1 SV=2
VGFR1_MOUSE	Vascular endothelial growth factor receptor 1 OS=Mus musculus GN=Flt1 PE=1 SV=1
VIGLN_MOUSE	Vigilin OS=Mus musculus GN=Hdlbp PE=1 SV=1
VPS50_MOUSE	Syndetin OS=Mus musculus GN=Vps50 PE=1 SV=2
VSX2_MOUSE	Visual system homeobox 2 OS=Mus musculus GN=Vsx2 PE=1 SV=1
VTI1B_MOUSE	Vesicle transport through interaction with t-SNAREs homolog 1B OS=Mus musculus GN=Vti1b PE=1 SV=1
VWF_MOUSE	von Willebrand factor OS=Mus musculus GN=Vwf PE=1 SV=2
WASF2_MOUSE	Wiskott-Aldrich syndrome protein family member 2 OS=Mus musculus GN=Wasf2 PE=1 SV=1
WDR82_MOUSE	WD repeat-containing protein 82 OS=Mus musculus GN=Wdr82 PE=1 SV=1
WIPI2_MOUSE	WD repeat domain phosphoinositide-interacting protein 2 OS=Mus musculus GN=Wipi2 PE=1 SV=1
WWP2_MOUSE	NEDD4-like E3 ubiquitin-protein ligase WWP2 OS=Mus musculus GN=Wwp2 PE=1 SV=1
XYLT1_MOUSE	Xylosyltransferase 1 OS=Mus musculus GN=Xylt1 PE=2 SV=1
YETS4_MOUSE	YEATS domain-containing protein 4 OS=Mus musculus GN=Yeats4 PE=2 SV=1
ZFP1_MOUSE	Zinc finger protein 1 OS=Mus musculus GN=Zfp1 PE=2 SV=3
ZFP37_MOUSE	Zinc finger protein 37 OS=Mus musculus GN=Zfp37 PE=2 SV=4
ZN207_MOUSE	BUB3-interacting and GLEBS motif-containing protein ZNF207 OS=Mus musculus GN=Znf207 PE=1 SV=1
ZN526_MOUSE	Zinc finger protein 526 OS=Mus musculus GN=Znf526 PE=2 SV=1
ZN536_MOUSE	Zinc finger protein 536 OS=Mus musculus GN=Znf536 PE=2 SV=1
ZSWM8_MOUSE	Zinc finger SWIM domain-containing protein 8 OS=Mus musculus GN=Zswim8 PE=1 SV=1
